# Supplementary material for: Comparative Transcriptional Profiling of the Axolotl Limb Identifies a Tripartite Regeneration-Specific Gene Program
Source: PLoS One. 2013 May 1;8(5):e61352. doi: 10.1371/journal.pone.0061352 (PMC3641036; doi:10.1371/journal.pone.0061352)
Supplement: Table S1 — List of 246 probes representing amputation-specific genes that were selected by two-way ANOVA analysis. Probe name: name of the oligo-nucleotide spotted on the microarray (sequence accessible at GEO), Target name: name of he target where the prefixes “a.” and “s.” distinguish between different strands of the contig, Contig name: name of the contig (sequence accessible at http://est.age.mpg.de), Cluster (expression) K = 5: Clusters depicted in Figure 4, Cluster (-log10 p-value) K = 11: Clusters depicted in Figure 7, Cluster (limb bud expression): Clusters depicted in Figure 9, Correlation coefficient: correlation coefficient between the probes for the same target. Probes highlighted in italicized print target the antisense-strand of the annotated gene. (XLS) [file pone.0061352.s007.xls]

## Sheet: Sheet1
Table S1. Amputation-specific genes selected by two-way ANOVA analysis
Probe name	Target name	Contig name	Human homolog RefseqID	Human homolog gene symbol	Human homolog description	Cluster (expression) K=5	Cluster (-log10 p-value) K=11	Cluster (limb bud expression)	Correlation coefficient
CUST_4661_PI256121980	sngl-ET_Am_BL013B_H06	ET_Am_BL013B_H06	NP_149123	ZIC5	zinc finger protein of the cerebellum 5	3	1	3	0.909549
CUST_68779_PI255912708	s.dbl-NCBI_AF190448.1	NCBI_AF190448.1	NP_006110	FGF8	fibroblast growth factor 8 isoform B precursor	3	1	3	0.986282
CUST_89980_PI256017352	a.dbl-RV_Am_asm_238	RV_Am_asm_238				4	1	1	0.382346
CUST_12312_PI255912708	s.dbl-RV_At_asm_4528	RV_At_asm_4528	NP_001008390	UMOD	uromodulin precursor	5	1	2	0.939956
CUST_14546_PI256121980	sngl-ET_Am_BL003C_B01	ET_Am_BL003C_B01	NP_000465	TWIST1	twist	5	1	3	0.994909
CUST_1479_PI256122001	other_AF438314	AF438314	NP_689952	HOXA9	homeobox A9	5	1	3	0.623701
CUST_16358_PI256121980	sngl-ETlab_LY6	ETlab_LY6	NP_005663	PSCA	prostate stem cell antigen preproprotein	5	1	2	0.919515
CUST_1690_PI309503196	s.sngl-ET_Am_4BL03940_dp466	ET_Am_4BL03940_4-BL039-040_A04	NP_001230059	RPL13	ribosomal protein L13	5	1	3	0.840945
CUST_20299_PI256017352	a.dbl-RV_Am_asm_4183	RV_Am_asm_4183	NP_005663	PSCA	prostate stem cell antigen preproprotein	5	1	2	0.992048
CUST_20303_PI256017352	a.dbl-RV_Am_asm_4183	RV_Am_asm_4183	NP_005663	PSCA	prostate stem cell antigen preproprotein	5	1	2	0.992048
CUST_20384_PI255912708	s.dbl-RV_Am_asm_4183	RV_Am_asm_4183	NP_005663	PSCA	prostate stem cell antigen preproprotein	5	1	2	0.998651
CUST_20385_PI255912708	s.dbl-RV_Am_asm_4183	RV_Am_asm_4183	NP_005663	PSCA	prostate stem cell antigen preproprotein	5	1	2	0.998651
CUST_26261_PI256121980	sngl-ET_Am_asm_7700	ET_Am_asm_7700	NP_001008390	UMOD	uromodulin precursor	5	1	2	0.991169
CUST_35064_PI256121980	sngl-ET_Am_asm_6451	ET_Am_asm_6451	NP_001008390	UMOD	uromodulin precursor	5	1	2	0.992993
CUST_35069_PI256121980	sngl-ET_Am_asm_6451	ET_Am_asm_6451	NP_001008390	UMOD	uromodulin precursor	5	1	2	0.992993
CUST_38344_PI255912708	s.dbl-RV_Am_Math_8_I4_T3_.ab1asm_809	RV_Am_Math_8_I4_T3_.ab1asm_809	NP_000517	KRT14	keratin 14	5	1	2	0.998964
CUST_40447_PI255912708	s.dbl-NCBI_U20942.1	NCBI_U20942.1	NP_000513	HOXA13	homeobox A13	5	1	3	0.628633
CUST_44_PI380538777	Am_PRMT1	Am_PRMT1	NP_001527	PRMT1	HMT1 hnRNP methyltransferase-like 2 isoform 1	5	1	3	0.935833
CUST_45453_PI255912708	s.dbl-RV_At_asm_1102	RV_At_asm_1102	NP_036375	SLC35A3	solute carrier family 35 member 3A	5	1	3	0.769274
CUST_4598_PI256121980	s.dbl-NCBI_U20941.1	NCBI_U20941.1	NP_689952	HOXA9	homeobox A9	5	1	3	0.918749
CUST_467_PI309503196	s.sngl-ET_Am_3BL03334_dp319	ET_Am_3BL03334_3-BL033-034_F02	NP_940947	C1ORF187	chromosome 1 open reading frame 187	5	1	3	-0.17882
CUST_48970_PI256121980	s.dbl-NCBI_U20941.1	NCBI_U20941.1	NP_689952	HOXA9	homeobox A9	5	1	3	0.918749
CUST_50118_PI256121980	sngl-ET_Am_asm_1952	ET_Am_asm_1952	NP_073149	HOXC8	homeobox C8	5	1	3	-0.249866
CUST_53860_PI255912708	s.dbl-RV_Am_nm_23_a5_t3_.ab1asm_3015	RV_Am_nm_23_a5_t3_.ab1asm_3015	NP_004484	HSD17B10	hydroxysteroid (17-beta) dehydrogenase 10 isoform 1	5	1	3	0.959519
CUST_60031_PI255912708	s.dbl-RV_At_asm_4434	RV_At_asm_4434	NP_542181	WFDC3	WAP four-disulfide core domain 3 precursor	5	1	2	0.050721
CUST_80445_PI255912708	s.dbl-RV_Am_nm_15_j19_t3_.ab1asm_...	RV_Am_nm_15_j19_t3_.ab1asm_...	NP_003881	FCGBP	Fc fragment of IgG binding protein	5	1	2	0.87721
CUST_88798_PI255912708	s.dbl-RV_Am_asm_3818	RV_Am_asm_3818	NP_005971	S100P	S100 calcium binding protein P	5	1	1	0.526781
CUST_92214_PI255912708	s.dbl-RV_At_asm_425	RV_At_asm_425	NP_000412	KRT10	keratin 10	5	1	2	-0.401374
CUST_92671_PI255912708	s.dbl-RV_Am_Math_7_G15_T3_.ab1asm...	RV_Am_Math_7_G15_T3_.ab1asm...	NP_036375	SLC35A3	solute carrier family 35 member 3A	5	1	3	0.948647
CUST_92677_PI255912708	s.dbl-RV_Am_Math_7_G15_T3_.ab1asm...	RV_Am_Math_7_G15_T3_.ab1asm...	NP_036375	SLC35A3	solute carrier family 35 member 3A	5	1	3	0.948647
CUST_1893_PI256121980	sngl-ETlab_SHH	ETlab_SHH	NP_000184	SHH	sonic hedgehog preproprotein	3	2	3	0.996396
CUST_16952_PI255912708	s.dbl-RV_At_asm_1181	RV_At_asm_1181	NP_001743	CAT	catalase	4	2	1	0.98876
CUST_16959_PI255912708	s.dbl-RV_At_asm_1181	RV_At_asm_1181	NP_001743	CAT	catalase	4	2	1	0.98876
CUST_40823_PI255912708	s.dbl-RV_At_asm_5846	RV_At_asm_5846	NP_003921	SKAP2	src kinase associated phosphoprotein 2	4	2	1	0.844613
CUST_4733_PI256121980	sngl-ET_Am_asm_3048	ET_Am_asm_3048	NP_001145	ANXA5	annexin 5	4	2	1	0.985988
CUST_53391_PI256121980	sngl-ETlab_RALDH3	ETlab_RALDH3	NP_000680	ALDH1A1	aldehyde dehydrogenase 1A1	4	2	1	0.979226
CUST_73747_PI255912708	s.dbl-RV_At_asm_5180	RV_At_asm_5180				4	2	1	0.941796
CUST_13406_PI256121980	sngl-ET_Am_NT018D_H09	ET_Am_NT018D_H09				5	2	2	-0.405008
CUST_1634_PI256122001	other_AY383549	AY383549	NP_076922	HOXB9	homeobox B9	5	2	3	-0.366863
CUST_18377_PI256121980	s.dbl-RV_Am_asm_1179	RV_Am_asm_1179				5	2	3	0.96618
CUST_23805_PI256121980	sngl-ET_Am_NT007B_H04	ET_Am_NT007B_H04	NP_001007241	GP2	zymogen granule membrane glycoprotein 2 isoform 1	5	2	3	0.997376
CUST_23806_PI256121980	sngl-ET_Am_NT007B_H04	ET_Am_NT007B_H04	NP_001007241	GP2	zymogen granule membrane glycoprotein 2 isoform 1	5	2	3	0.997376
CUST_27408_PI256121980	sngl-ET_Am_asm_4082	ET_Am_asm_4082				5	2	3	0.999858
CUST_55774_PI255912708	s.dbl-RV_Am_g1-n17.ab1asm_1802	RV_Am_g1-n17.ab1asm_1802	NP_001977	ETV4	ets variant gene 4 (E1A enhancer binding protein, E1AF)	5	2	3	0.959498
CUST_67544_PI255912708	s.dbl-RV_Am_v11_p57_o9_t3_.ab1asm...	RV_Am_v11_p57_o9_t3_.ab1asm...				5	2	2	0.999415
CUST_67545_PI255912708	s.dbl-RV_Am_v11_p57_o9_t3_.ab1asm...	RV_Am_v11_p57_o9_t3_.ab1asm...				5	2	2	0.999415
CUST_7213_PI256121980	sngl-ETlab_set7	ETlab_set7	NP_065115	SETD8	SET domain-containing protein 8	5	2	3	0.937469
CUST_78514_PI255912708	s.dbl-RV_Am_v11_p44_k4_t3_006_ab1...	RV_Am_v11_p44_k4_t3_006_ab1...				5	2	1	0.231052
CUST_9429_PI255912708	s.dbl-RV_Am_nm_24_a9_t3_.ab1asm_3082	RV_Am_nm_24_a9_t3_.ab1asm_3082				5	2	3	0.975876
CUST_9552_PI256121980	sngl-ET_Am_asm_6558	ET_Am_asm_6558	NP_002448	MUC2	mucin 2 precursor	5	2	2	0.998522
CUST_969_PI309503196	s.sngl-ET_Am_3BL03334_dp162	ET_Am_3BL03334_3-BL033-034_C09	NP_001143	SLC25A5	solute carrier family 25, member 5	5	2	3	0.560545
CUST_1892_PI256121980	sngl-ETlab_SHH	ETlab_SHH	NP_000184	SHH	sonic hedgehog preproprotein	3	3	3	0.996396
CUST_583_PI256121980	sngl-ET_Am_1BL023_1-BL023_D11	ET_Am_1BL023_1-BL023_D11	NP_000210	KCNE1	potassium voltage-gated channel, Isk-related family, member 1	3	3	3	0.814708
CUST_34235_PI255912708	s.dbl-RV_At_asm_755	RV_At_asm_755	NP_112576	SH3BGRL3	SH3 domain binding glutamic acid-rich protein like 3	4	3	1	0.980001
CUST_53390_PI256121980	sngl-ETlab_RALDH3	ETlab_RALDH3	NP_000680	ALDH1A1	aldehyde dehydrogenase 1A1	4	3	1	0.979226
CUST_9732_PI256121980	sngl-ET_Am_asm_2194	ET_Am_asm_2194	NP_055814	RAB21	RAB21, member RAS oncogene family	4	3	1	0.0494257
CUST_16828_PI256121980	sngl-ET_Am_asm_5056	ET_Am_asm_5056				5	3	3	-0.0318601
CUST_2475_PI256121980	sngl-ET_Am_BL004D_E07	ET_Am_BL004D_E07				5	3	3	0.979379
CUST_30665_PI256121980	s.dbl-RV_At_Salamander_3_A24.ab1a...	RV_At_Salamander_3_A24.ab1a...				5	3	3	0.982445
CUST_32218_PI255912708	s.dbl-RV_Am_nm_25_c20_t3_.ab1asm_...	RV_Am_nm_25_c20_t3_.ab1asm_...				5	3	3	0.973142
CUST_32220_PI255912708	s.dbl-RV_Am_nm_25_c20_t3_.ab1asm_...	RV_Am_nm_25_c20_t3_.ab1asm_...				5	3	3	0.973142
CUST_52924_PI256121980	sngl-ET_Am_NT007A_G08	ET_Am_NT007A_G08				5	3	3	0.88485
CUST_67907_PI255912708	s.dbl-NCBI_AF298184.1	NCBI_AF298184.1	NP_006352	HOXB13	homeobox B13	5	3	3	0.996254
CUST_87587_PI256017352	a.dbl-RV_Am_asm_3322	RV_Am_asm_3322				5	3	2	0.99917
CUST_88062_PI255912708	s.dbl-RV_Am_asm_3322	RV_Am_asm_3322				5	3	2	0.999823
CUST_30152_PI256121980	sngl-ET_Am_NT015A_H12	ET_Am_NT015A_H12	NP_001599	ACADL	acyl-Coenzyme A dehydrogenase, long chain precursor	3	4	3	0.959636
CUST_31434_PI255912708	s.dbl-RV_At_asm_171	RV_At_asm_171	NP_055190	FETUB	fetuin B	3	4	3	0.180799
CUST_32409_PI255912708	s.dbl-RV_At_asm_2308	RV_At_asm_2308	NP_001541	IFRD1	interferon-related developmental regulator 1	3	4	3	-0.625909
CUST_74032_PI255912708	s.dbl-RV_Am_g2-l3.ab1asm_1940	RV_Am_g2-l3.ab1asm_1940				3	4	1	0.220396
CUST_60221_PI256121980	sngl-ET_Am_asm_7854	ET_Am_asm_7854				4	4	1	0.995385
CUST_7042_PI256121980	sngl-ET_Am_asm_7127	ET_Am_asm_7127				4	4	1	0.977408
CUST_7043_PI256121980	sngl-ET_Am_asm_7127	ET_Am_asm_7127				4	4	1	0.977408
CUST_90465_PI255912708	s.dbl-RV_Am_asm_238	RV_Am_asm_238				4	4	1	0.993665
CUST_90466_PI255912708	s.dbl-RV_Am_asm_238	RV_Am_asm_238				4	4	1	0.993665
CUST_12122_PI255912708	s.dbl-RV_Am_v11_p53_l14_t3_.ab1as...	RV_Am_v11_p53_l14_t3_.ab1as...				5	4	3	0.983828
CUST_19888_PI256017352	a.dbl-RV_At_asm_7615	RV_At_asm_7615				5	4	3	0.923206
CUST_2205_PI255912708	s.dbl-RV_At_Salamander_19_I03.ab1...	RV_At_Salamander_19_I03.ab1...				5	4	3	0.109197
CUST_35228_PI256121980	sngl-ET_Am_asm_6446	ET_Am_asm_6446				5	4	3	0.984204
CUST_36092_PI255912708	s.dbl-RV_Am_v11_p46_o15_t3_077_ab...	RV_Am_v11_p46_o15_t3_077_ab...	NP_001020604	NQO1	NAD(P)H menadione oxidoreductase 1, dioxin-inducible isoform b	5	4	3	0.977877
CUST_44287_PI256121980	sngl-ET_Am_NT008C_C05	ET_Am_NT008C_C05				5	4	2	0.867232
CUST_46360_PI255912708	s.dbl-RV_At_asm_1207	RV_At_asm_1207	NP_000214	KRT12	keratin 12	5	4	3	0.528759
CUST_47007_PI255912708	s.dbl-RV_Am_asm_1409	RV_Am_asm_1409	NP_036226	PRDX5	peroxiredoxin 5 precursor, isoform a	5	4	2	0.860251
CUST_50687_PI256017352	a.dbl-RV_At_Salamander_25_L06.ab1...	RV_At_Salamander_25_L06.ab1...				5	4	3	0.938996
CUST_532_PI256122001	other_X68976	X68976	NP_002139	HOXD10	homeobox D10	5	4	3	-0.121062
CUST_5454_PI255912708	s.dbl-NCBI_AH009556.1	NCBI_AH009556.1	NP_001036193	RARG	retinoic acid receptor, gamma isoform 2	5	4	3	0.976382
CUST_55109_PI255912708	s.dbl-RV_At_Salamander_12_A03.ab1...	RV_At_Salamander_12_A03.ab1...	NP_006239	PRB2	proline-rich protein BstNI subfamily 2	5	4	3	0.97035
CUST_65257_PI255912708	s.dbl-NCBI_D82576.1	NCBI_D82576.1	NP_002440	MSX2	msh homeobox 2	5	4	3	0.995856
CUST_67908_PI255912708	s.dbl-NCBI_AF298184.1	NCBI_AF298184.1	NP_006352	HOXB13	homeobox B13	5	4	3	0.996254
CUST_71935_PI255912708	s.dbl-NCBI_D82577.1	NCBI_D82577.1	NP_002439	MSX1	msh homeobox 1	5	4	3	0.99831
CUST_776_PI256121980	sngl-ET_Am_1BL037_1-BL037_C05	ET_Am_1BL037_1-BL037_C05				5	4	3	0.786177
CUST_1511_PI256121980	sngl-ET_Am_NT018B_D09	ET_Am_NT018B_D09				3	5	3	0.886822
CUST_29476_PI255912708	s.dbl-RV_Am_V1_p3_C5_TriplEx5_ld_...	RV_Am_V1_p3_C5_TriplEx5_ld_...	NP_000125	FABP2	intestinal fatty acid binding protein 2	5	5	2	0.976286
CUST_30666_PI256121980	s.dbl-RV_At_Salamander_3_A24.ab1a...	RV_At_Salamander_3_A24.ab1a...				5	5	3	0.982445
CUST_37886_PI255912708	s.dbl-RV_Am_asm_3770	RV_Am_asm_3770	NP_001127965	TOMM6	translocase of outer mitochondrial membrane 6 homolog	5	5	3	0.860557
CUST_40193_PI256121980	sngl-ET_Am_asm_1414	ET_Am_asm_1414	NP_003851	BANF1	barrier to autointegration factor 1	5	5	3	0.983749
CUST_42046_PI256121980	sngl-ET_Am_NT012A_A05	ET_Am_NT012A_A05	NP_078937	CCDC51	coiled-coil domain containing 51	5	5	3	-0.515118
CUST_42119_PI256121980	sngl-ET_Am_asm_7582	ET_Am_asm_7582				5	5	3	0.996774
CUST_53814_PI255912708	s.dbl-RV_Am_asm_1823	RV_Am_asm_1823	NP_000961	RPL6	ribosomal protein L6	5	5	3	0.882297
CUST_71937_PI255912708	s.dbl-NCBI_D82577.1	NCBI_D82577.1	NP_002439	MSX1	msh homeobox 1	5	5	3	0.99831
CUST_74687_PI255912708	s.dbl-RV_At_asm_1992	RV_At_asm_1992	NP_036375	SLC35A3	solute carrier family 35 member 3A	5	5	3	0.828684
CUST_87635_PI255912708	s.dbl-RV_Am_asm_2946	RV_Am_asm_2946				5	5	3	0.9976
CUST_87638_PI255912708	s.dbl-RV_Am_asm_2946	RV_Am_asm_2946				5	5	3	0.9976
CUST_10643_PI256017352	a.dbl-NCBI_AY029365.1	NCBI_AY029365.1				3	6	1	0.0190022
CUST_15858_PI256121980	sngl-ET_Am_2BL042_2-BL042_G06	ET_Am_2BL042_2-BL042_G06				3	6	1	0.31244
CUST_81947_PI255912708	s.dbl-RV_Am_asm_4732	RV_Am_asm_4732	NP_055206	ANKRD1	cardiac ankyrin repeat protein	4	6	1	0.968595
CUST_10813_PI255912708	s.dbl-RV_Am_asm_2716	RV_Am_asm_2716	NP_005971	S100P	S100 calcium binding protein P	5	6	1	0.636844
CUST_11491_PI255912708	s.dbl-RV_Am_asm_1213	RV_Am_asm_1213	NP_005971	S100P	S100 calcium binding protein P	5	6	1	0.755016
CUST_17967_PI255912708	s.dbl-RV_Am_nm_5_i21_t3_.ab1asm_4417	RV_Am_nm_5_i21_t3_.ab1asm_4417	NP_005971	S100P	S100 calcium binding protein P	5	6	1	0.502086
CUST_19975_PI256017352	a.dbl-RV_At_Salamander_12_K20.ab1...	RV_At_Salamander_12_K20.ab1...				5	6	2	0.903432
CUST_22488_PI256121980	s.dbl-RV_Am_Math_8_O21_T3_.ab1asm...	RV_Am_Math_8_O21_T3_.ab1asm...				5	6	3	0.392426
CUST_2783_PI309503196	s.sngl-ET_Am_3BL04041_dp215	ET_Am_3BL04041_3-BL040-041_F07	NP_115877	CNFN	cornifelin	5	6	2	0.971765
CUST_2790_PI309503196	s.sngl-ET_Am_3BL04041_dp215	ET_Am_3BL04041_3-BL040-041_F07	NP_115877	CNFN	cornifelin	5	6	2	0.971765
CUST_2827_PI309503196	s.sngl-ET_Am_4BL02728_dp253	ET_Am_4BL02728_4-BL027-BL028_B11	NP_061110	LMO3	LIM domain only 3	5	6	3	-0.318141
CUST_34730_PI255912708	s.dbl-RV_Am_nm_23_l6_t3_.ab1asm_3061	RV_Am_nm_23_l6_t3_.ab1asm_3061	NP_005971	S100P	S100 calcium binding protein P	5	6	1	0.270767
CUST_34771_PI255912708	s.dbl-RV_Am_asm_353	RV_Am_asm_353	NP_005971	S100P	S100 calcium binding protein P	5	6	1	0.26746
CUST_35529_PI255912708	s.dbl-RV_Am_g3-a8.ab1asm_2014	RV_Am_g3-a8.ab1asm_2014				5	6	3	0.997569
CUST_38343_PI255912708	s.dbl-RV_Am_Math_8_I4_T3_.ab1asm_809	RV_Am_Math_8_I4_T3_.ab1asm_809	NP_000517	KRT14	keratin 14	5	6	2	0.998964
CUST_42400_PI256121980	sngl-ET_Am_BL284B_C05	ET_Am_BL284B_C05				5	6	2	0.983068
CUST_42403_PI256121980	sngl-ET_Am_BL284B_C05	ET_Am_BL284B_C05				5	6	2	0.983068
CUST_43415_PI255912708	s.dbl-RV_Am_v11_p54_g6_t3_.ab1asm...	RV_Am_v11_p54_g6_t3_.ab1asm...				5	6	3	0.935139
CUST_48235_PI255912708	s.dbl-RV_At_v2_p1_K24_triplex5ld....	RV_At_v2_p1_K24_triplex5ld....	NP_036526	PFDN2	prefoldin subunit 2	5	6	3	0.964805
CUST_48740_PI255912708	s.dbl-RV_Am_nm_22_2_n12_t3_.ab1as...	RV_Am_nm_22_2_n12_t3_.ab1as...	NP_005971	S100P	S100 calcium binding protein P	5	6	1	0.297144
CUST_48899_PI256121980	sngl-ET_Am_BL279D_G08	ET_Am_BL279D_G08	NP_113680	RBM4B	RNA binding motif protein 4B	5	6	3	0.943754
CUST_52086_PI255912708	s.dbl-RV_Am_nm_36h_c2_t3_.ab1asm_...	RV_Am_nm_36h_c2_t3_.ab1asm_...	NP_005971	S100P	S100 calcium binding protein P	5	6	1	NA
CUST_61629_PI256121980	sngl-ET_Am_asm_86	ET_Am_asm_86	NP_113680	RBM4B	RNA binding motif protein 4B	5	6	3	0.934828
CUST_61722_PI255912708	s.dbl-RV_At_Ag2_p47_M10_M13R.ab1a...	RV_At_Ag2_p47_M10_M13R.ab1a...				5	6	3	0.982902
CUST_80432_PI255912708	s.dbl-RV_At_asm_76	RV_At_asm_76	NP_542181	WFDC3	WAP four-disulfide core domain 3 precursor	5	6	2	0.962781
CUST_738_PI256121980	sngl-ET_Am_asm_354	ET_Am_asm_354				3	7	3	0.984217
CUST_12228_PI256121980	sngl-ET_Am_asm_730	ET_Am_asm_730	NP_004507	ILF3	interleukin enhancer binding factor 3 isoform b	5	7	3	0.97098
CUST_13279_PI256121980	sngl-ET_Am_3BL03132_3-BL031-32_C04	ET_Am_3BL03132_3-BL031-32_C04	NP_004554	PCK2	mitochondrial phosphoenolpyruvate carboxykinase 2 isoform 1 precursor	5	7	3	0.985538
CUST_13280_PI256121980	sngl-ET_Am_3BL03132_3-BL031-32_C04	ET_Am_3BL03132_3-BL031-32_C04	NP_004554	PCK2	mitochondrial phosphoenolpyruvate carboxykinase 2 isoform 1 precursor	5	7	3	0.985538
CUST_13281_PI256121980	s.dbl-RV_At_Salamander_13_K16.ab1...	RV_At_Salamander_13_K16.ab1...	NP_004554	PCK2	mitochondrial phosphoenolpyruvate carboxykinase 2 isoform 1 precursor	5	7	3	0.9714
CUST_13282_PI256121980	s.dbl-RV_At_Salamander_13_K16.ab1...	RV_At_Salamander_13_K16.ab1...	NP_004554	PCK2	mitochondrial phosphoenolpyruvate carboxykinase 2 isoform 1 precursor	5	7	3	0.989831
CUST_17126_PI255912708	s.dbl-RV_At_Salamander_13_K16.ab1...	RV_At_Salamander_13_K16.ab1...	NP_004554	PCK2	mitochondrial phosphoenolpyruvate carboxykinase 2 isoform 1 precursor	5	7	3	0.989831
CUST_1897_PI256122001	other_X57671	X57671	NP_005545	KRT6A	keratin 6A	5	7	2	NA
CUST_48969_PI256121980	sngl-ET_Am_1BL023_1-BL023_B06	ET_Am_1BL023_1-BL023_B06	NP_689952	HOXA9	homeobox A9	5	7	3	0.928878
CUST_78389_PI255912708	s.dbl-RV_At_Salamander_13_L16.ab1...	RV_At_Salamander_13_L16.ab1...	NP_001127925	DSG4	desmoglein 4 isoform 1	5	7	2	0.0231664
CUST_10806_PI256121980	sngl-ET_Am_asm_6384	ET_Am_asm_6384	NP_002264	KRT8	keratin 8	3	8	1	0.993643
CUST_3026_PI255912708	s.dbl-RV_Am_asm_1125	RV_Am_asm_1125	NP_057359	RP11-392O18.1	selenoprotein T	3	8	1	0.902302
CUST_60314_PI256121980	sngl-ET_Am_BL279A_B12	ET_Am_BL279A_B12	NP_001124335	ENPP2	autotaxin isoform 3 preproprotein	3	8	3	0.960402
CUST_60317_PI256121980	sngl-ET_Am_BL279A_B12	ET_Am_BL279A_B12	NP_001124335	ENPP2	autotaxin isoform 3 preproprotein	3	8	3	0.960402
CUST_76953_PI256017352	a.dbl-RV_At_asm_3214	RV_At_asm_3214				3	8	1	0.987089
CUST_91499_PI255912708	s.dbl-RV_Am_asm_1520	RV_Am_asm_1520				3	8	1	0.996341
CUST_19307_PI255912708	s.dbl-RV_Am_Math_p2_H2_T3_.ab1asm...	RV_Am_Math_p2_H2_T3_.ab1asm...	NP_002404	MGST2	microsomal glutathione S-transferase 2	5	8	3	0.976641
CUST_27406_PI256121980	sngl-ET_Am_asm_4082	ET_Am_asm_4082				5	8	3	0.999858
CUST_30139_PI256017352	a.dbl-DY402785	DY402785				5	8	3	0.995241
CUST_36596_PI255912708	s.dbl-RV_Am_asm_332	RV_Am_asm_332				5	8	1	0.987294
CUST_36597_PI255912708	s.dbl-RV_Am_asm_332	RV_Am_asm_332				5	8	1	0.987294
CUST_3875_PI256017352	a.dbl-RV_Am_asm_3619	RV_Am_asm_3619				5	8	1	0.97884
CUST_3876_PI256017352	a.dbl-RV_Am_asm_3619	RV_Am_asm_3619				5	8	1	0.97884
CUST_43919_PI255912708	s.dbl-RV_Am_asm_3110	RV_Am_asm_3110				5	8	2	0.999967
CUST_44214_PI256121980	sngl-ET_Am_asm_1703	ET_Am_asm_1703				5	8	3	0.951951
CUST_46852_PI255912708	s.dbl-RV_At_asm_7954	RV_At_asm_7954				5	8	3	0.980429
CUST_47398_PI256121980	sngl-ET_Am_asm_7047	ET_Am_asm_7047	NP_005413	TECTA	tectorin alpha precursor	5	8	3	0.997527
CUST_47399_PI256121980	sngl-ET_Am_asm_7047	ET_Am_asm_7047	NP_005413	TECTA	tectorin alpha precursor	5	8	3	0.997527
CUST_47774_PI255912708	s.dbl-RV_Am_asm_5829	RV_Am_asm_5829				5	8	2	-0.0210043
CUST_49257_PI256121980	s.dbl-NCBI_Z14047.1	NCBI_Z14047.1	NP_003383	WNT5A	wingless-type MMTV integration site family, member 5A precursor	5	8	3	0.996745
CUST_51554_PI255912708	s.dbl-RV_At_Salamander_7_E14.ab1a...	RV_At_Salamander_7_E14.ab1a...				5	8	2	0.990729
CUST_52435_PI256121980	sngl-ET_Am_asm_171	ET_Am_asm_171				5	8	3	0.989312
CUST_52438_PI256121980	sngl-ET_Am_asm_171	ET_Am_asm_171				5	8	3	0.989312
CUST_63979_PI255912708	s.dbl-RV_At_N03_Ag2_p9_E5_M13R.ab...	RV_At_N03_Ag2_p9_E5_M13R.ab...				5	8	2	0.659141
CUST_82722_PI255912708	s.dbl-RV_Am_v11_p57_f24_t3_.ab1as...	RV_Am_v11_p57_f24_t3_.ab1as...				5	8	3	0.982025
CUST_87585_PI256017352	a.dbl-RV_Am_asm_3322	RV_Am_asm_3322				5	8	2	0.99917
CUST_88063_PI255912708	s.dbl-RV_Am_asm_3322	RV_Am_asm_3322				5	8	2	0.999823
CUST_9163_PI255912708	s.dbl-RV_Am_nm_33h_l19_t3_.ab1asm...	RV_Am_nm_33h_l19_t3_.ab1asm...				5	8	2	0.986314
CUST_93021_PI255912708	s.dbl-RV_Am_nm_33h_d11_t3_.ab1asm...	RV_Am_nm_33h_d11_t3_.ab1asm...				5	8	1	0.988664
CUST_93022_PI255912708	s.dbl-RV_Am_nm_33h_d11_t3_.ab1asm...	RV_Am_nm_33h_d11_t3_.ab1asm...				5	8	1	0.988664
CUST_10812_PI255912708	s.dbl-RV_Am_asm_2716	RV_Am_asm_2716	NP_005971	S100P	S100 calcium binding protein P	5	9	1	0.636844
CUST_13439_PI256121980	sngl-ET_Am_NT003C_A10	ET_Am_NT003C_A10	NP_009151	CA5B	carbonic anhydrase VB, mitochondrial precursor	5	9	2	0.970514
CUST_19156_PI255912708	s.dbl-RV_At_V2_p5_K6_TriplEx5ld_....	RV_At_V2_p5_K6_TriplEx5ld_....				5	9	3	0.0353172
CUST_21951_PI255912708	s.dbl-RV_Am_Math_p3_P8_T3_.ab1asm...	RV_Am_Math_p3_P8_T3_.ab1asm...	NP_009151	CA5B	carbonic anhydrase VB, mitochondrial precursor	5	9	2	0.994546
CUST_21952_PI255912708	s.dbl-RV_Am_Math_p3_P8_T3_.ab1asm...	RV_Am_Math_p3_P8_T3_.ab1asm...	NP_009151	CA5B	carbonic anhydrase VB, mitochondrial precursor	5	9	2	0.994546
CUST_23717_PI256121980	sngl-ET_Am_NT016C_H08	ET_Am_NT016C_H08	NP_054752	METTL7A	methyltransferase like 7A	5	9	2	0.982748
CUST_2409_PI256017352	a.dbl-DY402765	DY402765				5	9	3	0.98441
CUST_27612_PI255912708	s.dbl-RV_Am_asm_492	RV_Am_asm_492	NP_009151	CA5B	carbonic anhydrase VB, mitochondrial precursor	5	9	2	0.991508
CUST_27613_PI255912708	s.dbl-RV_Am_asm_492	RV_Am_asm_492	NP_009151	CA5B	carbonic anhydrase VB, mitochondrial precursor	5	9	2	0.991508
CUST_30219_PI255912708	s.dbl-RV_Am_v11_p46_c6_t3_016_ab1...	RV_Am_v11_p46_c6_t3_016_ab1...				5	9	2	0.993887
CUST_30220_PI255912708	s.dbl-RV_Am_v11_p46_c6_t3_016_ab1...	RV_Am_v11_p46_c6_t3_016_ab1...				5	9	2	0.993887
CUST_41253_PI256121980	sngl-ET_Am_asm_430	ET_Am_asm_430	NP_006796	HNRNPA0	heterogeneous nuclear ribonucleoprotein A0	5	9	3	0.934822
CUST_44109_PI256121980	sngl-ET_Am_BL283A_H04	ET_Am_BL283A_H04	NP_009151	CA5B	carbonic anhydrase VB, mitochondrial precursor	5	9	2	0.983993
CUST_44111_PI256121980	sngl-ET_Am_BL283A_H04	ET_Am_BL283A_H04	NP_009151	CA5B	carbonic anhydrase VB, mitochondrial precursor	5	9	2	0.983993
CUST_48537_PI256017352	a.dbl-RV_Am_nm_22_2_n12_t3_.ab1as...	RV_Am_nm_22_2_n12_t3_.ab1as...	NP_005971	S100P	S100 calcium binding protein P	5	9	1	NA
CUST_50405_PI256121980	sngl-ET_Am_asm_1675	ET_Am_asm_1675	NP_006619	ARPP19	cyclic AMP phosphoprotein, 19 kD	5	9	3	0.977556
CUST_51183_PI256121980	sngl-ET_Am_NT002B_G01	ET_Am_NT002B_G01	NP_054861	NUDT5	nudix-type motif 5	5	9	3	0.967264
CUST_52654_PI255912708	s.dbl-RV_Am_asm_3692	RV_Am_asm_3692	NP_003002	SET	SET translocation (myeloid leukemia-associated) isoform 2	5	9	3	0.939754
CUST_79345_PI255912708	s.dbl-RV_Am_v1_p5_l5_triplex5ld_....	RV_Am_v1_p5_l5_triplex5ld_....				5	9	3	0.727863
CUST_8504_PI255912708	s.dbl-RV_Am_v8_p14_c18_triplex_5_...	RV_Am_v8_p14_c18_triplex_5_...	NP_000294	PMM2	phosphomannomutase 2	5	9	3	0.909291
CUST_8506_PI255912708	s.dbl-RV_Am_v8_p14_c18_triplex_5_...	RV_Am_v8_p14_c18_triplex_5_...	NP_000294	PMM2	phosphomannomutase 2	5	9	3	0.909291
CUST_28417_PI255912708	s.dbl-RV_Am_v11_p56_m7_t3_.ab1asm...	RV_Am_v11_p56_m7_t3_.ab1asm...				4	10	1	0.971056
CUST_28420_PI255912708	s.dbl-RV_Am_v11_p56_m7_t3_.ab1asm...	RV_Am_v11_p56_m7_t3_.ab1asm...				4	10	1	0.971056
CUST_1176_PI256121980	sngl-ET_Am_asm_605	ET_Am_asm_605	NP_055082	C11ORF58	small acidic protein	5	10	3	0.976854
CUST_1308_PI309503196	s.sngl-ET_Am_3BL03637_dp385	ET_Am_3BL03637_3-BL036-037_G09				5	10	2	0.969173
CUST_1581_PI255912708	s.dbl-RV_At_V2_p13_L11_TriplEx5ld...	RV_At_V2_p13_L11_TriplEx5ld...	NP_001856	COX7A2	cytochrome c oxidase subunit VIIa polypeptide 2 (liver) precursor	5	10	3	0.972267
CUST_1582_PI255912708	s.dbl-RV_At_V2_p13_L11_TriplEx5ld...	RV_At_V2_p13_L11_TriplEx5ld...	NP_001856	COX7A2	cytochrome c oxidase subunit VIIa polypeptide 2 (liver) precursor	5	10	3	0.972267
CUST_1650_PI256122001	other_AY383548	AY383548	NP_000514	HOXD13	homeobox D13	5	10	3	0.960902
CUST_1651_PI256122001	other_AY383548	AY383548	NP_000514	HOXD13	homeobox D13	5	10	3	0.960902
CUST_1897_PI309518953	a.sngl-ET_Am_4BL04142_dp394	ET_Am_4BL04142_4-BL041-042_G04				5	10	3	-0.657238
CUST_24235_PI256121980	sngl-ET_Am_NT018B_F06	ET_Am_NT018B_F06	NP_055534	FAM115A	hypothetical protein LOC9747	5	10	2	0.985237
CUST_24238_PI256121980	sngl-ET_Am_NT018B_F06	ET_Am_NT018B_F06	NP_055534	FAM115A	hypothetical protein LOC9747	5	10	2	0.985237
CUST_25334_PI255912708	s.dbl-RV_Am_asm_1353	RV_Am_asm_1353	NP_001856	COX7A2	cytochrome c oxidase subunit VIIa polypeptide 2 (liver) precursor	5	10	3	0.944328
CUST_26483_PI255912708	s.dbl-RV_Am_nm_32h_h23_t3_.ab1asm...	RV_Am_nm_32h_h23_t3_.ab1asm...	NP_004236	TGM5	transglutaminase 5 isoform 2	5	10	2	0.998184
CUST_26484_PI255912708	s.dbl-RV_Am_nm_32h_h23_t3_.ab1asm...	RV_Am_nm_32h_h23_t3_.ab1asm...	NP_004236	TGM5	transglutaminase 5 isoform 2	5	10	2	0.998184
CUST_32491_PI256121980	sngl-ET_Am_NT008B_D06	ET_Am_NT008B_D06	NP_001977	ETV4	ets variant gene 4 (E1A enhancer binding protein, E1AF)	5	10	3	0.969472
CUST_35354_PI256121980	sngl-ET_Am_asm_2087	ET_Am_asm_2087	NP_113680	RBM4B	RNA binding motif protein 4B	5	10	3	0.934267
CUST_36198_PI255912708	s.dbl-RV_At_asm_4482	RV_At_asm_4482	NP_001856	COX7A2	cytochrome c oxidase subunit VIIa polypeptide 2 (liver) precursor	5	10	3	0.969131
CUST_37510_PI256121980	sngl-ET_Am_asm_2466	ET_Am_asm_2466				5	10	3	0.841273
CUST_47616_PI255912708	s.dbl-RV_Am_asm_1483	RV_Am_asm_1483				5	10	2	0.998618
CUST_4839_PI255912708	s.dbl-NCBI_AF206316.1	NCBI_AF206316.1	NP_001036193	RARG	retinoic acid receptor, gamma isoform 2	5	10	3	0.972426
CUST_49407_PI255912708	s.dbl-RV_At_Salamander_7_G07.ab1a...	RV_At_Salamander_7_G07.ab1a...	NP_066299	MYL6	myosin, light chain 6, alkali, smooth muscle and non-muscle isoform 1	5	10	3	0.874257
CUST_51320_PI256121980	sngl-ET_Am_asm_233	ET_Am_asm_233	NP_055186	AKAP8L	A kinase (PRKA) anchor protein 8-like	5	10	3	0.959066
CUST_52537_PI256121980	sngl-ET_Am_asm_166	ET_Am_asm_166	NP_001005335	HNRNPL	heterogeneous nuclear ribonucleoprotein L isoform b	5	10	3	0.983821
CUST_59256_PI256121980	sngl-ET_Am_asm_535	ET_Am_asm_535	NP_003067	SMARCD1	SWI/SNF-related matrix-associated actin-dependent regulator of chromatin d1 isoform a	5	10	3	0.986091
CUST_59744_PI256017352	a.dbl-RV_At_asm_4434	RV_At_asm_4434	NP_542181	WFDC3	WAP four-disulfide core domain 3 precursor	5	10	2	0.82967
CUST_66324_PI255912708	s.dbl-RV_Am_v11_p56_h12_t3_.ab1as...	RV_Am_v11_p56_h12_t3_.ab1as...				5	10	2	0.845136
CUST_70519_PI255912708	s.dbl-RV_Am_nm_10_2_e20_t3_.ab1as...	RV_Am_nm_10_2_e20_t3_.ab1as...	NP_005015	SERPINB10	serine (or cysteine) proteinase inhibitor, clade B (ovalbumin), member 10	5	10	1	0.99127
CUST_72360_PI255912708	s.dbl-RV_Am_nm_18_p13_t3_.ab1asm_...	RV_Am_nm_18_p13_t3_.ab1asm_...	NP_006002	ST8SIA2	ST8 alpha-N-acetyl-neuraminide alpha-2,8-sialyltransferase 2	5	10	3	0.983854
CUST_80441_PI255912708	s.dbl-RV_Am_nm_15_j19_t3_.ab1asm_...	RV_Am_nm_15_j19_t3_.ab1asm_...	NP_003881	FCGBP	Fc fragment of IgG binding protein	5	10	2	0.87721
CUST_93515_PI255912708	s.dbl-RV_At_V2_p5_G18_TriplEx5ld_...	RV_At_V2_p5_G18_TriplEx5ld_...				5	10	3	0.982778
CUST_46854_PI256017352	a.dbl-RV_Am_asm_1402	RV_Am_asm_1402	NP_004093	FABP3	fatty acid binding protein 3	3	11	1	0.200786
CUST_14271_PI255912708	s.dbl-RV_Am_nm_31_k5_t3_.ab1asm_3629	RV_Am_nm_31_k5_t3_.ab1asm_3629	NP_000718	CACNG1	voltage-dependent calcium channel gamma-1 subunit	4	11	1	0.97147
CUST_15272_PI255912708	s.dbl-RV_Am_MathM_9_C16_T3_.ab1as...	RV_Am_MathM_9_C16_T3_.ab1as...				4	11	1	0.71767
CUST_32923_PI255912708	s.dbl-RV_Am_asm_730	RV_Am_asm_730	NP_001743	CAT	catalase	4	11	1	0.968738
CUST_32930_PI255912708	s.dbl-RV_Am_asm_730	RV_Am_asm_730	NP_001743	CAT	catalase	4	11	1	0.968738
CUST_58567_PI255912708	s.dbl-RV_At_Ag2_p41_B1_M13R.ab1as...	RV_At_Ag2_p41_B1_M13R.ab1as...	NP_004416	ECM1	extracellular matrix protein 1 isoform 1 precursor	4	11	1	0.535873
CUST_73746_PI255912708	s.dbl-RV_At_asm_5180	RV_At_asm_5180				4	11	1	0.941796
CUST_12149_PI256121980	sngl-ET_Am_asm_733	ET_Am_asm_733	NP_001632	APEX1	APEX nuclease	5	11	3	0.995441
CUST_143_PI380538777	Am_HMG3	Am_HMG3	NP_005333	HMGB3	high-mobility group box 3	5	11	3	0.956745
CUST_15458_PI256121980	sngl-ET_Am_asm_3431	ET_Am_asm_3431	NP_001041659	RCC1	regulator of chromosome condensation 1 isoform a	5	11	3	0.877393
CUST_18378_PI256121980	s.dbl-RV_Am_asm_473	RV_Am_asm_473	NP_001116293	SET	SET translocation (myeloid leukemia-associated) isoform 1	5	11	3	NA
CUST_18380_PI256121980	sngl-ET_Am_3BL020_3-BL020_A10	ET_Am_3BL020_3-BL020_A10	NP_003002	SET	SET translocation (myeloid leukemia-associated) isoform 2	5	11	3	0.51662
CUST_20365_PI255912708	s.dbl-RV_At_Salamander_13_B10.ab1...	RV_At_Salamander_13_B10.ab1...	NP_002098	H3F3A	H3 histone, family 3A	5	11	3	0.934512
CUST_31449_PI255912708	s.dbl-RV_At_asm_8628	RV_At_asm_8628				5	11	2	0.997589
CUST_35225_PI256121980	sngl-ET_Am_asm_6446	ET_Am_asm_6446				5	11	3	0.984204
CUST_41252_PI256121980	sngl-ET_Am_asm_430	ET_Am_asm_430	NP_006796	HNRNPA0	heterogeneous nuclear ribonucleoprotein A0	5	11	3	0.934822
CUST_46_PI380538777	Am_PRMT1	Am_PRMT1	NP_001527	PRMT1	HMT1 hnRNP methyltransferase-like 2 isoform 1	5	11	3	0.935833
CUST_47_PI380538777	Am_PRMT1	Am_PRMT1	NP_001527	PRMT1	HMT1 hnRNP methyltransferase-like 2 isoform 1	5	11	3	0.935833
CUST_48234_PI255912708	s.dbl-RV_At_v2_p1_K24_triplex5ld....	RV_At_v2_p1_K24_triplex5ld....	NP_036526	PFDN2	prefoldin subunit 2	5	11	3	0.964805
CUST_50844_PI256121980	sngl-ET_Am_asm_3833	ET_Am_asm_3833				5	11	3	0.996342
CUST_51757_PI256121980	sngl-ET_Am_asm_208	ET_Am_asm_208	NP_004491	HNRNPC	heterogeneous nuclear ribonucleoprotein C isoform b	5	11	3	0.976119
CUST_6159_PI256121980	sngl-ET_Am_BL009C_D12	ET_Am_BL009C_D12	NP_005879	SLC25A3	solute carrier family 25 member 3 isoform a precursor	5	11	3	-0.594326
CUST_61724_PI255912708	s.dbl-RV_At_Ag2_p47_M10_M13R.ab1a...	RV_At_Ag2_p47_M10_M13R.ab1a...				5	11	3	0.982902
CUST_62575_PI256121980	a.dbl-RV_At_asm_1491	RV_At_asm_1491				5	11	3	0.95474
CUST_80015_PI256017352	a.dbl-RV_At_asm_76	RV_At_asm_76	NP_542181	WFDC3	WAP four-disulfide core domain 3 precursor	5	11	2	0.744385
CUST_81036_PI255912708	s.dbl-RV_Am_nm_23_p7_t3_.ab1asm_3073	RV_Am_nm_23_p7_t3_.ab1asm_3073	NP_001116293	SET	SET translocation (myeloid leukemia-associated) isoform 1	5	11	3	0.963204
CUST_84885_PI256017352	a.dbl-RV_At_Salamander_13_K21.ab1...	RV_At_Salamander_13_K21.ab1...				5	11	3	0.927632
CUST_9161_PI255912708	s.dbl-RV_Am_nm_33h_l19_t3_.ab1asm...	RV_Am_nm_33h_l19_t3_.ab1asm...				5	11	2	0.986314
