# Supplementary material for: Comparative Transcriptional Profiling of the Axolotl Limb Identifies a Tripartite Regeneration-Specific Gene Program
Source: PLoS One. 2013 May 1;8(5):e61352. doi: 10.1371/journal.pone.0061352 (PMC3641036; doi:10.1371/journal.pone.0061352)
Supplement: Table S2 — List of 173 probes representing amputation-enriched genes that were selected by the pairwise comparison. Probe name: name of the oligo-nucleotide spotted on the microarray (sequence accessible at GEO), Target name: name of the target where the prefixes “a.” and “s.” distinguish between different strands of the contig, Contig name: name of the contig (sequence accessible at http://est.age.mpg.de), Cluster (limb bud expression): Clusters depicted in Figure 9, Correlation coefficient: correlation coefficient between the probes for the same target. Probes highlighted in italicized print target the antisense-strand of the annotated gene. (XLS) [file pone.0061352.s008.xls]

## Sheet: Sheet1
Table S2. Amputation enriched genes selected by pairwise comparison between amputation and lateral wound at three consecutive timepoints
Probe name	Target name	Contig name	Human homolog RefSeq ID	Human homolog gene symbol	Human homolog description	Cluster (limb bud expression)	Correlation coefficient
CUST_10540_PI256121980	sngl-ET_Am_BL285A_E02	ET_Am_BL285A_E02				1	0.949908
CUST_11766_PI255912708	s.dbl-RV_At_asm_462	RV_At_asm_462				1	0.961872
CUST_11771_PI255912708	s.dbl-RV_At_asm_462	RV_At_asm_462				1	0.961872
CUST_11908_PI255912708	s.dbl-RV_Am_v6_p1_d15_triplex5_1l...	RV_Am_v6_p1_d15_triplex5_1l...	NP_001933.2	DSG1	desmoglein 1	2	0.996128
CUST_11910_PI255912708	s.dbl-RV_Am_v6_p1_d15_triplex5_1l...	RV_Am_v6_p1_d15_triplex5_1l...	NP_001933.2	DSG1	desmoglein 1	2	0.996128
CUST_12382_PI255912708	s.dbl-RV_At_Salamander_13_M07.ab1...	RV_At_Salamander_13_M07.ab1...				1	0.999098
CUST_12904_PI256017352	a.dbl-RV_Am_asm_561	RV_Am_asm_561	NP_006262.1	S100A12	S100 calcium binding protein A12	1	0.915028
CUST_12933_PI255912708	s.dbl-RV_Am_asm_561	RV_Am_asm_561	NP_006262.1	S100A12	S100 calcium binding protein A12	1	0.999305
CUST_12934_PI255912708	s.dbl-RV_Am_asm_561	RV_Am_asm_561	NP_006262.1	S100A12	S100 calcium binding protein A12	1	0.999305
CUST_14591_PI256017352	a.dbl-RV_At_asm_6631	RV_At_asm_6631				1	0.997463
CUST_14593_PI256017352	a.dbl-RV_At_asm_6631	RV_At_asm_6631				1	0.997463
CUST_1471_PI256122001	other_AF438315	other_AF438315	NP_059106.2	HOXC13	homeobox C13	2	-0.424417
CUST_15572_PI256121980	sngl-ET_Am_NT019D_G08	ET_Am_NT019D_G08	NP_002418.1	MMP13	matrix metallopeptidase 13 (collagenase 3)	1	0.99719
CUST_16045_PI255912708	s.dbl-RV_At_Salamander_6_P07.ab1a...	RV_At_Salamander_6_P07.ab1a...	NP_000350.1	TGM1	transglutaminase 1 (K polypeptide epidermal type I, protein-glutamine-gamma-glutamyltransferase)	1	0.999577
CUST_16050_PI255912708	s.dbl-RV_At_Salamander_6_P07.ab1a...	RV_At_Salamander_6_P07.ab1a...	NP_000350.1	TGM1	transglutaminase 1 (K polypeptide epidermal type I, protein-glutamine-gamma-glutamyltransferase)	1	0.999577
CUST_16480_PI255912708	s.dbl-RV_Am_nm_29_k19_t3_.ab1asm_...	RV_Am_nm_29_k19_t3_.ab1asm_...				1	0.999176
CUST_16482_PI255912708	s.dbl-RV_Am_nm_29_k19_t3_.ab1asm_...	RV_Am_nm_29_k19_t3_.ab1asm_...				1	0.999176
CUST_17488_PI256121980	sngl-ET_Am_NT015B_G12	ET_Am_NT015B_G12				3	0.983154
CUST_17748_PI255912708	s.dbl-RV_Am_nm_15_f8_t3_.ab1asm_2594	RV_Am_nm_15_f8_t3_.ab1asm_2594				1	0.993957
CUST_18461_PI256121980	sngl-ET_Am_BL009B_F06	ET_Am_BL009B_F06	NP_036474.1	BAMBI	BMP and activin membrane-bound inhibitor homolog precursor	3	0.920656
CUST_1897_PI256122001	other_X57671	other_X57671	NP_005545.1	KRT6A	keratin 6A	2	NA
CUST_195_PI256122001	other_AY008292	other_AY008292	NP_000413.1	KRT17	keratin 17	1	-0.0375188
CUST_19842_PI255912708	s.dbl-RV_At_asm_3266	RV_At_asm_3266				1	0.994806
CUST_19845_PI255912708	s.dbl-RV_At_asm_3266	RV_At_asm_3266				1	0.994806
CUST_20299_PI256017352	a.dbl-RV_Am_asm_4183	RV_Am_asm_4183	NP_005663.2	PSCA	prostate stem cell antigen	2	0.992048
CUST_20384_PI255912708	s.dbl-RV_Am_asm_4183	RV_Am_asm_4183	NP_005663.2	PSCA	prostate stem cell antigen	2	0.998651
CUST_20385_PI255912708	s.dbl-RV_Am_asm_4183	RV_Am_asm_4183	NP_005663.2	PSCA	prostate stem cell antigen	2	0.998651
CUST_21828_PI256121980	sngl-ET_Am_asm_4249	ET_Am_asm_4249	NP_004935.1	DNASE1L3	deoxyribonuclease I-like 3	3	0.996919
CUST_21829_PI256121980	sngl-ET_Am_asm_4249	ET_Am_asm_4249	NP_004935.1	DNASE1L3	deoxyribonuclease I-like 3	3	0.996919
CUST_2553_PI256122001	other_AB205150	other_AB205150	NP_110402.2	WNT5B	wingless-type MMTV integration site family, member 5B	3	0.856206
CUST_25817_PI255912708	s.dbl-RV_Am_v11_p50_m8_t3_.ab1asm...	RV_Am_v11_p50_m8_t3_.ab1asm...				1	0.996014
CUST_25869_PI256121980	sngl-ET_Am_asm_7725	ET_Am_asm_7725	NP_002412.1	MMP1	matrix metallopeptidase 1 (interstitial collagenase)	1	0.99879
CUST_25913_PI256121980	sngl-ET_Am_asm_5545	ET_Am_asm_5545	NP_004410.3	DUSP5	dual specificity phosphatase 5	1	0.995907
CUST_2593_PI256121980	sngl-ET_Am_NT003D_F03	ET_Am_NT003D_F03	NP_079105.4	PLBD1	phospholipase B domain containing 1	1	0.999674
CUST_2594_PI256121980	sngl-ET_Am_NT003D_F03	ET_Am_NT003D_F03	NP_079105.4	PLBD1	phospholipase B domain containing 1	1	0.999674
CUST_26261_PI256121980	sngl-ET_Am_asm_7700	ET_Am_asm_7700	NP_001008390.1	UMOD	uromodulin	2	0.991169
CUST_26262_PI256121980	sngl-ET_Am_asm_7700	ET_Am_asm_7700	NP_001008390.1	UMOD	uromodulin	2	0.991169
CUST_26483_PI255912708	s.dbl-RV_Am_nm_32h_h23_t3_.ab1asm...	RV_Am_nm_32h_h23_t3_.ab1asm...	NP_004236.1	TGM5	transglutaminase 5	2	0.998184
CUST_26484_PI255912708	s.dbl-RV_Am_nm_32h_h23_t3_.ab1asm...	RV_Am_nm_32h_h23_t3_.ab1asm...	NP_004236.1	TGM5	transglutaminase 5	2	0.998184
CUST_26585_PI256121980	s.dbl-RV_Am_asm_869	RV_Am_asm_869	NP_000413.1	KRT17	keratin 17	1	0.998031
CUST_26587_PI256121980	s.dbl-RV_Am_asm_869	RV_Am_asm_869	NP_000413.1	KRT17	keratin 17	1	0.998031
CUST_26588_PI256121980	sngl-ET_Am_asm_6731	ET_Am_asm_6731	NP_000413.1	KRT17	keratin 17	1	0.998445
CUST_26590_PI256121980	sngl-ET_Am_asm_6731	ET_Am_asm_6731	NP_000413.1	KRT17	keratin 17	1	0.998445
CUST_26864_PI255912708	s.dbl-RV_Am_asm_3447	RV_Am_asm_3447	NP_945345.2	TGM6	transglutaminase 6	1	0.997489
CUST_27110_PI256121980	sngl-ET_Am_asm_6287	ET_Am_asm_6287	NP_000415.2	KRT5	keratin 4	1	0.998698
CUST_27111_PI256121980	sngl-ET_Am_asm_6287	ET_Am_asm_6287	NP_000415.2	KRT5	keratin 4	1	0.998698
CUST_27406_PI256121980	sngl-ET_Am_asm_4082	ET_Am_asm_4082				3	0.999858
CUST_27408_PI256121980	sngl-ET_Am_asm_4082	ET_Am_asm_4082				3	0.999858
CUST_2783_PI309503196	s.sngl-ET_Am_3BL04041_dp215	ET_Am_3BL04041_3-BL040-041_F07	NP_115877.2	CNFN	cornifelin	2	0.971765
CUST_2804_PI309503196	s.sngl-ET_Am_3BL02930_dp213	ET_Am_3BL02930_3-BL029-BL030_G03				1	0.999248
CUST_2805_PI309503196	s.sngl-ET_Am_3BL02930_dp213	ET_Am_3BL02930_3-BL029-BL030_G03				1	0.999248
CUST_28951_PI255912708	s.dbl-RV_Am_v11_p50_m12_t3_.ab1as...	RV_Am_v11_p50_m12_t3_.ab1as...				1	0.960635
CUST_28954_PI255912708	s.dbl-RV_Am_v11_p50_m12_t3_.ab1as...	RV_Am_v11_p50_m12_t3_.ab1as...				1	0.960635
CUST_29478_PI255912708	s.dbl-RV_Am_V1_p3_C5_TriplEx5_ld_...	RV_Am_V1_p3_C5_TriplEx5_ld_...	NP_000125.2	FABP2	fatty acid binding protein 2, intestinal	2	0.976286
CUST_3122_PI255912708	s.dbl-RV_At_asm_2587	RV_At_asm_2587	NP_001414.1	EMP1	epithelial membrane protein 1	1	0.991893
CUST_3124_PI255912708	s.dbl-RV_At_asm_2587	RV_At_asm_2587	NP_001414.1	EMP1	epithelial membrane protein 1	1	0.991893
CUST_31449_PI255912708	s.dbl-RV_At_asm_8628	RV_At_asm_8628				2	0.997589
CUST_31450_PI255912708	s.dbl-RV_At_asm_8628	RV_At_asm_8628				2	0.997589
CUST_31493_PI255912708	s.dbl-RV_At_asm_4266	RV_At_asm_4266				1	0.995583
CUST_31494_PI255912708	s.dbl-RV_At_asm_4266	RV_At_asm_4266				1	0.995583
CUST_32431_PI256017352	a.dbl-RV_Am_v11_p57_l23_t3_.ab1as...	RV_Am_v11_p57_l23_t3_.ab1as...				2	0.927962
CUST_32568_PI255912708	s.dbl-RV_Am_v11_p57_l23_t3_.ab1as...	RV_Am_v11_p57_l23_t3_.ab1as...				2	0.99998
CUST_32569_PI255912708	s.dbl-RV_Am_v11_p57_l23_t3_.ab1as...	RV_Am_v11_p57_l23_t3_.ab1as...				2	0.99998
CUST_32881_PI256121980	sngl-ET_Am_NT008A_F03	ET_Am_NT008A_F03				1	0.993866
CUST_33926_PI255912708	s.dbl-RV_Am_V1_p596_C2_TriplEx5_l...	RV_Am_V1_p596_C2_TriplEx5_l...				2	0.992223
CUST_33927_PI255912708	s.dbl-RV_Am_V1_p596_C2_TriplEx5_l...	RV_Am_V1_p596_C2_TriplEx5_l...				2	0.992223
CUST_35064_PI256121980	sngl-ET_Am_asm_6451	ET_Am_asm_6451	NP_001008390.1	UMOD	uromodulin	2	0.992993
CUST_35069_PI256121980	sngl-ET_Am_asm_6451	ET_Am_asm_6451	NP_001008390.1	UMOD	uromodulin	2	0.992993
CUST_36430_PI256121980	sngl-ET_Am_asm_3671	ET_Am_asm_3671				2	0.973551
CUST_36901_PI255912708	s.dbl-RV_Am_Math_p4_H5_T3_.ab1asm...	RV_Am_Math_p4_H5_T3_.ab1asm...				1	0.991784
CUST_37587_PI255912708	s.dbl-RV_Am_asm_869	RV_Am_asm_869	NP_000413.1	KRT17	keratin 17	1	0.998031
CUST_37588_PI255912708	s.dbl-RV_Am_asm_869	RV_Am_asm_869	NP_000413.1	KRT17	keratin 17	1	0.998031
CUST_37753_PI255912708	s.dbl-RV_Am_asm_854	RV_Am_asm_854				1	0.991592
CUST_37754_PI255912708	s.dbl-RV_Am_asm_854	RV_Am_asm_854				1	0.991592
CUST_37838_PI256121980	sngl-ET_Am_BL284B_H10	ET_Am_BL284B_H10				2	0.93723
CUST_38972_PI255912708	s.dbl-RV_Am_nm_16_l4_t3_.ab1asm_2673	RV_Am_nm_16_l4_t3_.ab1asm_2673				1	0.998846
CUST_38974_PI255912708	s.dbl-RV_Am_nm_16_l4_t3_.ab1asm_2673	RV_Am_nm_16_l4_t3_.ab1asm_2673				1	0.998846
CUST_3968_PI255912708	s.dbl-RV_Am_g1-j7.ab1asm_1765	RV_Am_g1-j7.ab1asm_1765	NP_058627.1	NOX4	NADPH oxidase 4	3	0.972258
CUST_39869_PI255912708	s.dbl-RV_Am_nm_26_o4_t3_.ab1asm_3273	RV_Am_nm_26_o4_t3_.ab1asm_3273				1	0.994581
CUST_39871_PI255912708	s.dbl-RV_Am_nm_26_o4_t3_.ab1asm_3273	RV_Am_nm_26_o4_t3_.ab1asm_3273				1	0.994581
CUST_40558_PI256017352	a.dbl-RV_At_v3_p96_d12_t7.ab1asm_...	RV_At_v3_p96_d12_t7.ab1asm_...				2	0.997251
CUST_40559_PI256017352	a.dbl-RV_At_v3_p96_d12_t7.ab1asm_...	RV_At_v3_p96_d12_t7.ab1asm_...				2	0.997251
CUST_40652_PI256121980	sngl-ET_Am_asm_6299	ET_Am_asm_6299	NP_003236.3	TGM3	transglutaminase 3 (E polypeptide, protein-glutamine-gamma-glutamyltransferase)	1	0.997933
CUST_40653_PI256121980	s.dbl-RV_Am_asm_3447	RV_Am_asm_3447	NP_945345.2	TGM6	transglutaminase 6	1	0.997489
CUST_40654_PI256121980	sngl-ET_Am_asm_6299	ET_Am_asm_6299	NP_003236.3	TGM3	transglutaminase 3 (E polypeptide, protein-glutamine-gamma-glutamyltransferase)	1	0.997933
CUST_40655_PI256121980	s.dbl-RV_Am_asm_3447	RV_Am_asm_3447	NP_945345.2	TGM6	transglutaminase 6	1	0.997489
CUST_40688_PI256121980	sngl-ET_Am_NT017B_A03	ET_Am_NT017B_A03	NP_002416.1	MMP10	matrix metallopeptidase 10 (stromelysin 2)	1	0.998473
CUST_41855_PI255912708	s.dbl-RV_Am_asm_2408	RV_Am_asm_2408				1	0.940859
CUST_42400_PI256121980	sngl-ET_Am_BL284B_C05	ET_Am_BL284B_C05				2	0.983068
CUST_42409_PI255912708	s.dbl-RV_Am_g4-g4.ab1asm_2252	RV_Am_g4-g4.ab1asm_2252				1	0.54765
CUST_42948_PI255912708	s.dbl-RV_At_Salamander_21_F20.ab1...	RV_At_Salamander_21_F20.ab1...	NP_000350.1	TGM1	transglutaminase 1 (K polypeptide epidermal type I, protein-glutamine-gamma-glutamyltransferase)	1	0.9969
CUST_43918_PI255912708	s.dbl-RV_Am_asm_3110	RV_Am_asm_3110				2	0.999967
CUST_43919_PI255912708	s.dbl-RV_Am_asm_3110	RV_Am_asm_3110				2	0.999967
CUST_44504_PI256017352	a.dbl-RV_Am_nm_23_p3_t3_.ab1asm_3078	RV_Am_nm_23_p3_t3_.ab1asm_3078				1	0.960358
CUST_44681_PI255912708	s.dbl-RV_Am_nm_23_p3_t3_.ab1asm_3078	RV_Am_nm_23_p3_t3_.ab1asm_3078				1	0.941978
CUST_44686_PI255912708	s.dbl-RV_Am_nm_23_p3_t3_.ab1asm_3078	RV_Am_nm_23_p3_t3_.ab1asm_3078				1	0.941978
CUST_46363_PI255912708	s.dbl-RV_At_asm_1207	RV_At_asm_1207	NP_000214.1	KRT12	keratin 12	2	0.528759
CUST_470_PI256122001	other_U80582	other_U80582	NP_003383.2	WNT5A	wingless-type MMTV integration site family, member 5A	3	0.139618
CUST_47614_PI255912708	s.dbl-RV_Am_asm_1483	RV_Am_asm_1483				2	0.998618
CUST_47616_PI255912708	s.dbl-RV_Am_asm_1483	RV_Am_asm_1483				2	0.998618
CUST_4763_PI255912708	s.dbl-RV_At_Salamander_5_D06.ab1a...	RV_At_Salamander_5_D06.ab1a...				1	0.992751
CUST_4766_PI255912708	s.dbl-RV_At_Salamander_5_D06.ab1a...	RV_At_Salamander_5_D06.ab1a...				1	0.992751
CUST_4856_PI255912708	s.dbl-RV_At_asm_2381	RV_At_asm_2381	NP_005612	S100A12	S100 calcium binding protein A12	1	0.998753
CUST_4860_PI255912708	s.dbl-RV_At_asm_2381	RV_At_asm_2381	NP_005612	S100A12	S100 calcium binding protein A12	1	0.998753
CUST_49253_PI256121980	sngl-ETlab_WNT5B	ETlab_WNT5B	NP_116031.1	WNT5B	wingless-type MMTV integration site family, member 5B	3	0.994398
CUST_49490_PI256121980	sngl-ET_Am_asm_115	ET_Am_asm_115				3	0.9957
CUST_49602_PI256121980	sngl-ET_Am_BL005D_D03	ET_Am_BL005D_D03	NP_000808.2	GAD1	glutamate decarboxylase 1 (brain, 67kDa)	2	0.996184
CUST_49603_PI256121980	sngl-ET_Am_BL005D_D03	ET_Am_BL005D_D03	NP_000808.2	GAD1	glutamate decarboxylase 1 (brain, 67kDa)	2	0.996184
CUST_5461_PI255912708	s.dbl-RV_At_asm_583	RV_At_asm_583				1	0.997929
CUST_5466_PI255912708	s.dbl-RV_At_asm_583	RV_At_asm_583				1	0.997929
CUST_56627_PI256121980	sngl-ET_Am_BL288A_D05	ET_Am_BL288A_D05	NP_057354.1	KLF2	Kruppel-like factor 2 (lung)	1	0.414921
CUST_59363_PI255912708	s.dbl-RV_At_Salamander_25_E11.ab1...	RV_At_Salamander_25_E11.ab1...	NP_079105.4	PLBD1	phospholipase B domain containing 1	1	0.998931
CUST_59365_PI255912708	s.dbl-RV_At_Salamander_25_E11.ab1...	RV_At_Salamander_25_E11.ab1...	NP_079105.4	PLBD1	phospholipase B domain containing 1	1	0.998931
CUST_61469_PI255912708	s.dbl-RV_At_asm_3754	RV_At_asm_3754	NP_000629.3	VTN	Vitronectin	2	0.978209
CUST_6201_PI256121980	sngl-ET_Am_1BL040_1-BL040_E11	ET_Am_1BL040_1-BL040_E11				2	0.998874
CUST_6202_PI256121980	sngl-ET_Am_1BL040_1-BL040_E11	ET_Am_1BL040_1-BL040_E11				2	0.998874
CUST_62475_PI255912708	s.dbl-RV_At_asm_3198	RV_At_asm_3198				2	0.860226
CUST_62476_PI255912708	s.dbl-RV_At_asm_3198	RV_At_asm_3198				2	0.860226
CUST_62952_PI255912708	s.dbl-RV_Am_asm_620	RV_Am_asm_620				1	0.992198
CUST_62953_PI255912708	s.dbl-RV_Am_asm_620	RV_Am_asm_620				1	0.992198
CUST_63548_PI255912708	s.dbl-RV_Am_Math_11_C3_T3_.ab1asm...	RV_Am_Math_11_C3_T3_.ab1asm...				1	0.999712
CUST_63741_PI255912708	s.dbl-RV_Am_Math_p4_L18_T3_.ab1as...	RV_Am_Math_p4_L18_T3_.ab1as...				1	0.996074
CUST_64311_PI256017352	a.dbl-RV_At_asm_1548	RV_At_asm_1548	NP_570966.2	WFDC8	WAP four-disulfide core domain 8	2	0.979665
CUST_65254_PI255912708	s.dbl-NCBI_D82576.1	NCBI_D82576.1	NP_002440.2	MSX2	msh homeobox 2	3	0.995856
CUST_65257_PI255912708	s.dbl-NCBI_D82576.1	NCBI_D82576.1	NP_002440.2	MSX2	msh homeobox 2	3	0.995856
CUST_6555_PI255912708	s.dbl-RV_At_Salamander_27_E17.ab1...	RV_At_Salamander_27_E17.ab1...				1	0.999336
CUST_67439_PI255912708	s.dbl-NCBI_Z14048.1	NCBI_Z14048.1	NP_116031.1	WNT5B	wingless-type MMTV integration site family, member 5B	3	0.996989
CUST_68242_PI255912708	s.dbl-RV_Am_asm_166	RV_Am_asm_166				1	0.998898
CUST_68245_PI255912708	s.dbl-RV_Am_asm_166	RV_Am_asm_166				1	0.998898
CUST_70374_PI255912708	s.dbl-RV_At_asm_192	RV_At_asm_192	NP_002418.1	MMP13	matrix metallopeptidase 13 (collagenase 3)	1	0.153347
CUST_7125_PI255912708	s.dbl-NCBI_AY307983.1	NCBI_AY307983.1	NP_004780.3	LHX2	LIM homeobox 2	3	0.998225
CUST_7128_PI255912708	s.dbl-NCBI_AY307983.1	NCBI_AY307983.1	NP_004780.3	LHX2	LIM homeobox 2	3	0.998225
CUST_71935_PI255912708	s.dbl-NCBI_D82577.1	NCBI_D82577.1	NP_002439.2	MSX1	msh homeobox 1	3	0.99831
CUST_71937_PI255912708	s.dbl-NCBI_D82577.1	NCBI_D82577.1	NP_002439.2	MSX1	msh homeobox 1	3	0.99831
CUST_7408_PI255912708	s.dbl-RV_Am_nm_38h_c3_t3_.ab1asm_...	RV_Am_nm_38h_c3_t3_.ab1asm_...				1	0.999677
CUST_7410_PI255912708	s.dbl-RV_Am_nm_38h_c3_t3_.ab1asm_...	RV_Am_nm_38h_c3_t3_.ab1asm_...				1	0.999677
CUST_74125_PI255912708	s.dbl-RV_At_Salamander_25_I19.ab1...	RV_At_Salamander_25_I19.ab1...				1	0.990657
CUST_74403_PI255912708	s.dbl-RV_At_E14_Ag2_p27_I16_M13R....	RV_At_E14_Ag2_p27_I16_M13R....				1	0.982774
CUST_75224_PI255912708	s.dbl-RV_Am_Math_p1_K7_T3_.ab1asm...	RV_Am_Math_p1_K7_T3_.ab1asm...				1	0.998618
CUST_75225_PI255912708	s.dbl-RV_Am_Math_p1_K7_T3_.ab1asm...	RV_Am_Math_p1_K7_T3_.ab1asm...				1	0.998618
CUST_76978_PI255912708	s.dbl-RV_Am_asm_421	RV_Am_asm_421	NP_079105.4	PLBD1	phospholipase B domain containing 1	1	0.999343
CUST_76979_PI255912708	s.dbl-RV_Am_asm_421	RV_Am_asm_421	NP_079105.4	PLBD1	phospholipase B domain containing 1	1	0.999343
CUST_77118_PI255912708	s.dbl-RV_Am_V1_p3_D18_TriplEx5_ld...	RV_Am_V1_p3_D18_TriplEx5_ld...				1	0.997626
CUST_77683_PI255912708	s.dbl-RV_Am_v11_p43_g17_t3_001_ab...	RV_Am_v11_p43_g17_t3_001_ab...				1	0.9741
CUST_77687_PI255912708	s.dbl-RV_Am_v11_p43_g17_t3_001_ab...	RV_Am_v11_p43_g17_t3_001_ab...				1	0.9741
CUST_78389_PI255912708	s.dbl-RV_At_Salamander_13_L16.ab1...	RV_At_Salamander_13_L16.ab1...	NP_001127925.1	DSG4	desmoglein 4	2	0.0231664
CUST_78571_PI255912708	s.dbl-RV_Am_nm_32h_c22_t3_.ab1asm...	RV_Am_nm_32h_c22_t3_.ab1asm...	NP_006262.1	S100A1	S100 calcium binding protein A1	1	0.999533
CUST_78572_PI255912708	s.dbl-RV_Am_nm_32h_c22_t3_.ab1asm...	RV_Am_nm_32h_c22_t3_.ab1asm...	NP_006262.1	S100A1	S100 calcium binding protein A1	1	0.999533
CUST_79376_PI255912708	s.dbl-RV_Am_asm_1661	RV_Am_asm_1661	NP_000125.2	FABP2	fatty acid binding protein 2, intestinal	2	0.891325
CUST_80441_PI255912708	s.dbl-RV_Am_nm_15_j19_t3_.ab1asm_...	RV_Am_nm_15_j19_t3_.ab1asm_...	NP_003881.2	FCGBP	Fc fragment of IgG binding protein	2	0.87721
CUST_80760_PI255912708	s.dbl-RV_Am_nm_34h_i12_t3_.ab1asm...	RV_Am_nm_34h_i12_t3_.ab1asm...	NP_000350.1	TGM1	transglutaminase 1 (K polypeptide epidermal type I, protein-glutamine-gamma-glutamyltransferase)	1	0.999765
CUST_80761_PI255912708	s.dbl-RV_Am_nm_34h_i12_t3_.ab1asm...	RV_Am_nm_34h_i12_t3_.ab1asm...	NP_000350.1	TGM1	transglutaminase 1 (K polypeptide epidermal type I, protein-glutamine-gamma-glutamyltransferase)	1	0.999765
CUST_81326_PI255912708	s.dbl-RV_At_asm_626	RV_At_asm_626	NP_542181.1	WFDC3	WAP four-disulfide core domain 3	2	-0.294694
CUST_81539_PI255912708	s.dbl-RV_At_asm_616	RV_At_asm_616	NP_000604.1	HPX	hemopexin	2	0.986266
CUST_85334_PI256017352	a.dbl-RV_At_Salamander_2_P04.ab1a...	RV_At_Salamander_2_P04.ab1a...				1	0.998947
CUST_85336_PI256017352	a.dbl-RV_At_Salamander_2_P04.ab1a...	RV_At_Salamander_2_P04.ab1a...				1	0.998947
CUST_87585_PI256017352	a.dbl-RV_Am_asm_3322	RV_Am_asm_3322				2	0.99917
CUST_88062_PI255912708	s.dbl-RV_Am_asm_3322	RV_Am_asm_3322				2	0.999823
CUST_88063_PI255912708	s.dbl-RV_Am_asm_3322	RV_Am_asm_3322				2	0.999823
CUST_88081_PI255912708	s.dbl-RV_Am_v11_p53_l5_t3_.ab1asm...	RV_Am_v11_p53_l5_t3_.ab1asm...				1	0.997201
CUST_88808_PI256017352	a.dbl-RV_Am_asm_4073	RV_Am_asm_4073	NP_000413.1	KRT17	keratin 17	1	0.776922
CUST_89286_PI255912708	s.dbl-RV_Am_asm_4073	RV_Am_asm_4073	NP_000413.1	KRT17	keratin 17	1	0.99628
CUST_89292_PI255912708	s.dbl-RV_Am_asm_4073	RV_Am_asm_4073	NP_000413.1	KRT17	keratin 17	1	0.99628
CUST_89417_PI256017352	a.dbl-NCBI_AF150055.1	NCBI_AF150055.1	NP_004985.2	MMP9	matrix metallopeptidase 9 (gelatinase B, 92kDa gelatinase, 92kDa type IV collagenase)	1	0.866898
CUST_89911_PI255912708	s.dbl-NCBI_AF150055.1	NCBI_AF150055.1	NP_004985.2	MMP9	matrix metallopeptidase 9 (gelatinase B, 92kDa gelatinase, 92kDa type IV collagenase)	1	0.996907
CUST_90972_PI255912708	s.dbl-RV_At_asm_271	RV_At_asm_271	NP_570966.2	WFDC8	WAP four-disulfide core domain 8	2	0.999255
CUST_90973_PI255912708	s.dbl-RV_At_asm_271	RV_At_asm_271	NP_570966.2	WFDC8	WAP four-disulfide core domain 8	2	0.999255
CUST_93001_PI255912708	s.dbl-RV_At_asm_2204	RV_At_asm_2204	NP_001963.1	ELANE	elastase, neutrophil expressed	1	0.998992
CUST_93003_PI255912708	s.dbl-RV_At_asm_2204	RV_At_asm_2204	NP_001963.1	ELANE	elastase, neutrophil expressed	1	0.998992
CUST_93255_PI255912708	s.dbl-RV_At_I19_Ag2_p7_I15_M13R.a...	RV_At_I19_Ag2_p7_I15_M13R.a...	NP_002415.1	MMP8	matrix metallopeptidase 8 (neutrophil collagenase)	1	0.0724363
CUST_93261_PI255912708	s.dbl-RV_At_I19_Ag2_p7_I15_M13R.a...	RV_At_I19_Ag2_p7_I15_M13R.a...	NP_002415.1	MMP8	matrix metallopeptidase 8 (neutrophil collagenase)	1	0.0724363
CUST_9953_PI255912708	s.dbl-RV_Am_asm_5627	RV_Am_asm_5627	NP_004402.1	DYNC1I1	dynein, cytoplasmic 1, intermediate chain 1	3	0.997304
CUST_9954_PI255912708	s.dbl-RV_Am_asm_5627	RV_Am_asm_5627	NP_004402.1	DYNC1I1	dynein, cytoplasmic 1, intermediate chain 1	3	0.997304
