# Supplementary material for: Comparative Transcriptional Profiling of the Axolotl Limb Identifies a Tripartite Regeneration-Specific Gene Program
Source: PLoS One. 2013 May 1;8(5):e61352. doi: 10.1371/journal.pone.0061352 (PMC3641036; doi:10.1371/journal.pone.0061352)
Supplement: Table S3 — Gene ontology enrichment analysis on the list of 56 amputation-specific/enriched genes with a low expression in the limb bud. Enrichment was calculated using g:Profiler on the list of human RefSeq protein IDs form the limb bud expression clusters 1–3. 27 RefSeq IDs from cluster 1, 20 IDs from cluster 2 and 64 IDs from cluster 3 were considered to calculate the enrichment. Columns represent: P-value: enrichment P-value, #Array: total number of genes on the array associated to functional term, #Query: total number of genes in the input list, #List: number of genes in the input list that are associated to functional term, GO ID: GO term identifier, Type: type of functional evidence (BP = biological process, CC = cell compartment, MF = molecular function, bi: BioGRID interaction data, hp: human phenotype ontology, ke: KEGG pathways), GO term: term name (the vertical alignment of the term name depicts its depth in the GO term hierarchy), Gene list: list of genes present in the cluster that are associated with the particular GO term. (XLS) [file pone.0061352.s009.xls]

## Sheet: Sheet1
Table S3. Gene ontology enrichment analysis on the list of 56 amputation-specific / enriched genes with a low expression in the limb bud
GO term enrichment in the Limb bud cluster 1 (27 gened)
P-value	#Array	#Query	#List	GO ID	Type	GO term	Gene list
6.19e-06	14	27	5	GO:0022617	BP	extracellular matrix disassembly	ELANE,MMP1,MMP10,MMP8,MMP9
0.0406	2	27	2	GO:0045229	BP	external encapsulating structure organization	TGM1,TGM3
0.0406	2	27	2	GO:0043163	BP	cell envelope organization	TGM1,TGM3
0.0213	10	27	3	GO:0031424	BP	keratinization	KRT17,TGM1,TGM3
0.0388	12	27	3	GO:0071347	BP	cellular response to interleukin-1	ANKRD1,KLF2,MMP9
0.0147	28	27	4	GO:0044236	BP	multicellular organismal metabolic process	MMP1,MMP10,MMP8,MMP9
0.000375	12	27	4	GO:0044243	BP	multicellular organismal catabolic process	MMP1,MMP10,MMP8,MMP9
0.00648	23	27	4	GO:0044259	BP	multicellular organismal macromolecule metabolic process	MMP1,MMP10,MMP8,MMP9
0.00648	23	27	4	GO:0032963	BP	collagen metabolic process	MMP1,MMP10,MMP8,MMP9
0.00016	10	27	4	GO:0030574	BP	collagen catabolic process	MMP1,MMP10,MMP8,MMP9
0.0036	6	27	3	GO:0016755	MF	transferase activity, transferring amino-acyl groups	TGM1,TGM3,TGM6
0.00181	5	27	3	GO:0003810	MF	protein-glutamine gamma-glutamyltransferase activity	TGM1,TGM3,TGM6
0.0127	27	27	4	GO:0004222	MF	metalloendopeptidase activity	MMP1,MMP10,MMP8,MMP9
0.000472	5	27	3	BIOGRID:00000	bi	BioGRID interaction data	ALDH1A1,ANKRD1,ANXA5
GO term enrichment in the Limb bud cluster 2 (20 genes)
P-value	#Array	#Query	#List	GO ID	Type	GO term	Gene list
0.0121	12	20	3	GO:0045095	CC	keratin filament	KRT10,KRT14,KRT6A
0.000479	94	20	6	HP:0001597	hp	Abnormality of the nail	DSG1,DSG4,KRT10,KRT14,KRT6A,TGM5
0.00707	86	20	5	HP:0001072	hp	Thickened skin	DSG1,DSG4,KRT10,KRT14,KRT6A
0.00437	78	20	5	HP:0011368	hp	Epidermal thickening	DSG1,DSG4,KRT10,KRT14,KRT6A
0.00151	63	20	5	HP:0000962	hp	Hyperkeratosis	DSG1,DSG4,KRT10,KRT14,KRT6A
0.0067	13	20	3	HP:0007556	hp	Plantar hyperkeratosis	KRT10,KRT14,KRT6A
0.00517	12	20	3	HP:0010765	hp	Palmar hyperkeratosis	KRT10,KRT14,KRT6A
0.0107	45	20	4	HP:0000982	hp	Palmoplantar keratoderma	DSG1,KRT10,KRT14,KRT6A
0.0262	20	20	3	HP:0100872	hp	Abnormality of the plantar skin of foot	KRT10,KRT14,KRT6A
0.00388	11	20	3	HP:0000972	hp	Palmoplantar hyperkeratosis	KRT10,KRT14,KRT6A
0.0224	19	20	3	HP:0008066	hp	Abnormal blistering of the skin	KRT10,KRT14,KRT6A
0.0455	12	20	2	KEGG:05150	ke	Staphylococcus aureus infection	DSG1,KRT10
GO term enrichment in the Limb bud cluster 3 (64 genes)
P-value	#Array	#Query	#List	GO ID	Type	GO term	Gene list
0.000356	154	64	12	GO:0007389	BP	pattern specification process	FGF8,HOXB9,HOXC8,HOXD10,HOXD13,LHX2,MSX1,MSX2,RARG,SHH,WNT5A,WNT5B
2.39e-05	121	64	12	GO:0003002	BP	regionalization	FGF8,HOXB9,HOXC8,HOXD10,HOXD13,LHX2,MSX1,MSX2,RARG,SHH,WNT5A,WNT5B
1.73e-05	94	64	11	GO:0009952	BP	anterior/posterior pattern specification	FGF8,HOXB9,HOXC8,HOXD10,HOXD13,MSX1,MSX2,RARG,SHH,WNT5A,WNT5B
0.0439	419	64	16	GO:0045935	BP	positive regulation of nucleobase-containing compound metabolic process	APEX1,BAMBI,ETV4,HOXA13,HOXB9,HOXD10,HOXD13,ILF3,LHX2,MSX1,NOX4,RARG,SHH,SMARCD1,TWIST1,WNT5A
0.0152	385	64	16	GO:0010628	BP	positive regulation of gene expression	BAMBI,ETV4,FGF8,HOXA13,HOXB9,HOXD10,HOXD13,ILF3,LHX2,MSX1,RARG,RBM4B,SHH,SMARCD1,TWIST1,WNT5A
0.0116	62	64	7	GO:2000027	BP	regulation of organ morphogenesis	ETV4,FGF8,HOXD13,MSX1,SHH,TWIST1,WNT5A
0.00288	72	64	8	GO:0060070	BP	canonical Wnt receptor signaling pathway	BAMBI,C1ORF187,FGF8,HOXB9,RARG,SHH,WNT5A,WNT5B
0.0228	46	64	6	GO:0060560	BP	developmental growth involved in morphogenesis	HOXD13,MSX2,RARG,SHH,WNT5A,WNT5B
0.0329	15	64	4	GO:0003401	BP	axis elongation	HOXD13,SHH,WNT5A,WNT5B
9.98e-05	166	64	13	GO:0001501	BP	skeletal system development	FGF8,HOXA13,HOXB9,HOXC8,HOXD10,HOXD13,MSX1,MSX2,RARG,SHH,TWIST1,WNT5A,WNT5B
0.000908	7	64	4	GO:0007442	BP	hindgut morphogenesis	HOXA13,HOXD13,SHH,WNT5A
0.0486	105	64	8	GO:0061458	BP	reproductive system development	FGF8,HOXA13,HOXB13,HOXD13,HSD17B10,RARG,SHH,WNT5A
0.0449	845	64	24	GO:0048869	BP	cellular developmental process	BAMBI,C1ORF187,ETV4,FGF8,HOXA13,HOXB13,HOXC8,HOXD10,HSD17B10,IFRD1,KCNE1,LHX2,MSX1,MSX2,MYL6,NOX4,PRMT1,RARG,SHH,ST8SIA2,TWIST1,WNT5A,WNT5B,ZIC5
0.0187	803	64	24	GO:0030154	BP	cell differentiation	BAMBI,C1ORF187,ETV4,FGF8,HOXA13,HOXB13,HOXC8,HOXD10,HSD17B10,IFRD1,KCNE1,LHX2,MSX1,MSX2,MYL6,NOX4,PRMT1,RARG,SHH,ST8SIA2,TWIST1,WNT5A,WNT5B,ZIC5
0.0039	481	64	19	GO:0048468	BP	cell development	BAMBI,C1ORF187,ETV4,FGF8,HOXA13,HOXB13,HOXD10,KCNE1,LHX2,MSX1,MSX2,MYL6,PRMT1,RARG,SHH,ST8SIA2,TWIST1,WNT5A,WNT5B
0.0264	548	64	19	GO:0009888	BP	tissue development	BAMBI,DYNC1I1,ETV4,FGF8,HOXA13,HOXB13,HOXD10,HOXD13,KCNE1,LHX2,MSX1,MSX2,MYL6,RARG,SHH,TWIST1,WNT5A,WNT5B,ZIC5
0.000101	230	64	15	GO:0060429	BP	epithelium development	ETV4,FGF8,HOXA13,HOXB13,HOXD13,KCNE1,LHX2,MSX1,MSX2,RARG,SHH,TWIST1,WNT5A,WNT5B,ZIC5
5.94e-05	189	64	14	GO:0048729	BP	tissue morphogenesis	ETV4,FGF8,HOXA13,HOXB13,HOXD13,LHX2,MSX1,MSX2,RARG,SHH,TWIST1,WNT5A,WNT5B,ZIC5
1.95e-05	145	64	13	GO:0002009	BP	morphogenesis of an epithelium	ETV4,FGF8,HOXA13,HOXB13,HOXD13,LHX2,MSX2,RARG,SHH,TWIST1,WNT5A,WNT5B,ZIC5
0.0262	70	64	7	GO:0060485	BP	mesenchyme development	BAMBI,FGF8,MSX1,MSX2,SHH,TWIST1,WNT5A
0.0243	14	64	4	GO:0003197	BP	endocardial cushion development	FGF8,MSX1,MSX2,TWIST1
0.013	63	64	7	GO:0048762	BP	mesenchymal cell differentiation	BAMBI,FGF8,MSX1,MSX2,SHH,TWIST1,WNT5A
0.00657	57	64	7	GO:0014031	BP	mesenchymal cell development	BAMBI,FGF8,MSX1,MSX2,SHH,TWIST1,WNT5A
0.00825	11	64	4	GO:0072132	BP	mesenchyme morphogenesis	FGF8,MSX1,MSX2,TWIST1
0.00288	72	64	8	GO:0001763	BP	morphogenesis of a branching structure	ETV4,FGF8,HOXA13,HOXB13,HOXD13,MSX2,SHH,WNT5A
0.000693	60	64	8	GO:0061138	BP	morphogenesis of a branching epithelium	ETV4,FGF8,HOXA13,HOXB13,HOXD13,MSX2,SHH,WNT5A
0.000121	113	64	11	GO:0048732	BP	gland development	ETV4,FGF8,HOXA13,HOXB13,HOXB9,HOXD13,MSX1,MSX2,RARG,SHH,WNT5A
4.63e-06	47	64	9	GO:0022612	BP	gland morphogenesis	ETV4,FGF8,HOXA13,HOXB13,HOXD13,MSX2,RARG,SHH,WNT5A
0.0218	308	64	14	GO:0000902	BP	cell morphogenesis	BAMBI,C1ORF187,ETV4,FGF8,HOXA13,LHX2,MSX1,MSX2,MYL6,NOX4,SHH,ST8SIA2,TWIST1,WNT5A
0.00759	242	64	13	GO:0000904	BP	cell morphogenesis involved in differentiation	BAMBI,C1ORF187,ETV4,FGF8,HOXA13,LHX2,MSX1,MSX2,MYL6,SHH,ST8SIA2,TWIST1,WNT5A
0.00616	37	64	6	GO:0001837	BP	epithelial to mesenchymal transition	BAMBI,FGF8,MSX1,MSX2,TWIST1,WNT5A
0.033	49	64	6	GO:0046661	BP	male sex differentiation	FGF8,HOXA13,HOXD13,HSD17B10,SHH,WNT5A
0.0228	46	64	6	GO:0046546	BP	development of primary male sexual characteristics	FGF8,HOXA13,HOXD13,HSD17B10,SHH,WNT5A
0.0486	105	64	8	GO:0048608	BP	reproductive structure development	FGF8,HOXA13,HOXB13,HOXD13,HSD17B10,RARG,SHH,WNT5A
0.00207	31	64	6	GO:0030850	BP	prostate gland development	HOXA13,HOXB13,HOXD13,RARG,SHH,WNT5A
0.000121	20	64	6	GO:0060512	BP	prostate gland morphogenesis	HOXA13,HOXB13,HOXD13,RARG,SHH,WNT5A
8.57e-05	19	64	6	GO:0060740	BP	prostate gland epithelium morphogenesis	HOXA13,HOXB13,HOXD13,RARG,SHH,WNT5A
0.0053	10	64	4	GO:0060442	BP	branching involved in prostate gland morphogenesis	HOXA13,HOXB13,HOXD13,SHH
0.02	93	64	8	GO:0060562	BP	epithelial tube morphogenesis	ETV4,FGF8,LHX2,MSX2,SHH,TWIST1,WNT5A,ZIC5
0.00419	20	64	5	GO:0048806	BP	genitalia development	FGF8,HOXA13,HOXD13,SHH,WNT5A
0.00825	11	64	4	GO:0030539	BP	male genitalia development	FGF8,HOXA13,HOXD13,SHH
0.00321	9	64	4	GO:0003203	BP	endocardial cushion morphogenesis	FGF8,MSX1,MSX2,TWIST1
0.0221	5	64	3	GO:0003272	BP	endocardial cushion formation	FGF8,MSX1,MSX2
0.0018	8	64	4	GO:0060317	BP	cardiac epithelial to mesenchymal transition	FGF8,MSX1,MSX2,TWIST1
0.0221	5	64	3	GO:0003198	BP	epithelial to mesenchymal transition involved in endocardial cushion formation	FGF8,MSX1,MSX2
0.000132	5	64	4	GO:2000677	BP	regulation of transcription regulatory region DNA binding	LHX2,MSX1,MSX2,TWIST1
0.00891	4	64	3	GO:2000678	BP	negative regulation of transcription regulatory region DNA binding	LHX2,MSX1,MSX2
4.04e-06	63	64	10	GO:0048736	BP	appendage development	FGF8,HOXA13,HOXD10,HOXD13,MSX1,MSX2,RARG,SHH,TWIST1,WNT5A
2.06e-06	59	64	10	GO:0035107	BP	appendage morphogenesis	FGF8,HOXA13,HOXD10,HOXD13,MSX1,MSX2,RARG,SHH,TWIST1,WNT5A
4.04e-06	63	64	10	GO:0060173	BP	limb development	FGF8,HOXA13,HOXD10,HOXD13,MSX1,MSX2,RARG,SHH,TWIST1,WNT5A
2.06e-06	59	64	10	GO:0035108	BP	limb morphogenesis	FGF8,HOXA13,HOXD10,HOXD13,MSX1,MSX2,RARG,SHH,TWIST1,WNT5A
1.64e-05	15	64	6	GO:0035136	BP	forelimb morphogenesis	HOXA13,HOXD10,MSX1,MSX2,SHH,TWIST1
7.14e-07	17	64	7	GO:0035137	BP	hindlimb morphogenesis	FGF8,HOXD10,MSX1,MSX2,RARG,SHH,TWIST1
0.0202	349	64	15	GO:0009790	BP	embryo development	FGF8,HOXA13,HOXB9,HOXD10,HOXD13,LHX2,MSX1,MSX2,PRMT1,RARG,SHH,TWIST1,WNT5A,WNT5B,ZIC5
0.000587	193	64	13	GO:0048598	BP	embryonic morphogenesis	FGF8,HOXA13,HOXD10,HOXD13,LHX2,MSX1,MSX2,RARG,SHH,TWIST1,WNT5A,WNT5B,ZIC5
2.97e-07	49	64	10	GO:0035113	BP	embryonic appendage morphogenesis	FGF8,HOXA13,HOXD10,HOXD13,MSX1,MSX2,RARG,SHH,TWIST1,WNT5A
2.97e-07	49	64	10	GO:0030326	BP	embryonic limb morphogenesis	FGF8,HOXA13,HOXD10,HOXD13,MSX1,MSX2,RARG,SHH,TWIST1,WNT5A
0.000573	14	64	5	GO:0035115	BP	embryonic forelimb morphogenesis	HOXA13,MSX1,MSX2,SHH,TWIST1
1.64e-05	15	64	6	GO:0035116	BP	embryonic hindlimb morphogenesis	FGF8,MSX1,MSX2,RARG,SHH,TWIST1
0.000168	21	64	6	GO:0042733	BP	embryonic digit morphogenesis	HOXD13,MSX1,MSX2,SHH,TWIST1,WNT5A
0.000414	256	64	15	GO:0001071	MF	nucleic acid binding transcription factor activity	ETV4,HOXA13,HOXA9,HOXB13,HOXB9,HOXC8,HOXD10,HOXD13,LHX2,MSX1,MSX2,RARG,TWIST1,WNT5A,ZIC5
0.000414	256	64	15	GO:0003700	MF	sequence-specific DNA binding transcription factor activity	ETV4,HOXA13,HOXA9,HOXB13,HOXB9,HOXC8,HOXD10,HOXD13,LHX2,MSX1,MSX2,RARG,TWIST1,WNT5A,ZIC5
0.0036	1079	64	30	GO:0003676	MF	nucleic acid binding	AKAP8L,APEX1,BANF1,DNASE1L3,ENPP2,ETV4,HMGB3,HNRNPA0,HNRNPC,HNRNPL,HOXA13,HOXA9,HOXB13,HOXB9,HOXC8,HOXD10,HOXD13,ILF3,LHX2,MSX1,MSX2,RARG,RBM4B,RCC1,RPL13,RPL6,SET,TWIST1,WNT5A,ZIC5
2.13e-05	606	64	25	GO:0003677	MF	DNA binding	AKAP8L,APEX1,BANF1,DNASE1L3,ETV4,HMGB3,HNRNPL,HOXA13,HOXA9,HOXB13,HOXB9,HOXC8,HOXD10,HOXD13,ILF3,LHX2,MSX1,MSX2,RARG,RCC1,RPL6,SET,TWIST1,WNT5A,ZIC5
0.00403	193	64	12	GO:0043565	MF	sequence-specific DNA binding	ETV4,HOXA13,HOXA9,HOXB13,HOXB9,HOXC8,HOXD10,HOXD13,LHX2,MSX1,MSX2,RARG
1.3e-09	162	64	17	BIOGRID:00000	bi	BioGRID interaction data	ACADL,AKAP8L,APEX1,ARPP19,BAMBI,BANF1,C11ORF58,CCDC51,COX7A2,DYNC1I1,ETV4,FGF8,HMGB3,HNRNPA0,HNRNPC,HNRNPL,HOXA13
0.0318	7	64	3	HP:0006262	hp	Aplasia/Hypoplasia of the 5th finger	HOXA13,HOXD13,WNT5A
0.0183	6	64	3	HP:0009237	hp	Short 5th finger	HOXA13,HOXD13,WNT5A
0.0123	29	64	5	HP:0009602	hp	Abnormality of the phalanges of the thumb	HOXA13,HOXD13,MSX2,TWIST1,WNT5A
0.027	55	64	6	HP:0000177	hp	Abnormality of upper lip	FGF8,HOXD13,MSX2,PMM2,SHH,WNT5A
0.0181	388	64	15	TF:M00775_4	tf	Factor: NF-Y; motif: NNNNRRCCAATSR; match class: 4	ACADL,AKAP8L,CCDC51,ETV4,HMGB3,HNRNPA0,HNRNPL,HOXB13,HSD17B10,KCNE1,MSX1,MSX2,PRMT1,RPL13,SHH
