# Supplementary material for: Comparative Transcriptional Profiling of the Axolotl Limb Identifies a Tripartite Regeneration-Specific Gene Program
Source: PLoS One. 2013 May 1;8(5):e61352. doi: 10.1371/journal.pone.0061352 (PMC3641036; doi:10.1371/journal.pone.0061352)
Supplement: Table S4 — Comparison of the amputation-specific/-enriched genes with the published gene sets identified by comparative gene expression profiling of limb regeneration. All gene sets were compared via the associated human homolog RefSeq IDs. Column D indicates genes that were also found in the list of 173 genes (corresponding to 371 probe sets) up-regulated at either 5 days or 14 days after injury in [8]. Column E indicates genes that were found in a list of 110 genes that were up-regulated in inervated relative to denervated limbs at either 5 days or 14 days after amputation in [8]. Column F indicates genes that were found in a list of 377 genes (corresponding to 571 probe sets) that were up-regulated in an amputated limb relative to the uninjured limb and also relative to a flank skin injury [10]. Column G indicates genes that were found in the list of 58 genes (corresponding to 195 probes) that were up-regulated in a regenerative epidermis relative to a non-regenerative epidermis [9]. (XLS) [file pone.0061352.s010.xls]

## Sheet: Sheet1
Table S4. Comparison of amputation-specific gene list to the previous comparative studies of regeneration
Human homolog RefSeq ID	Human homolog gene symbol	Human homolog description	173 unique annotated genes (371 probe sets) were upregulated after amputation compared to mature limb (Monaghan 2009). 146 of these genes were represented on our 44K array	110 unique annotated genes were up-regulated in inervated versus denervated limb at 5 or 14 dpa (Monaghan 2009). 95 of these genes were represented on our 44K array	377 unique annotated genes (570 probe sets) were up regulated from baseline and enriched in limb samples (Monaghan 2012). 203 of these genes were represented on our 44K array	55 unique annotated genes (195 probes) exhibited at least a 1.5-fold intensity increase in the RE over the LE (Campbell 2010). 55 of these genes were represented on our 44K array
NP_001599	ACADL	acyl-CoA dehydrogenase, long chain
NP_055186	AKAP8L	A kinase (PRKA) anchor protein 8-like
NP_000680	ALDH1A1	aldehyde dehydrogenase 1 family, member A1				+
NP_055206	ANKRD1	ankyrin repeat domain 1 (cardiac muscle)			+
NP_001145	ANXA5	annexin A5
NP_001632	APEX1	APEX nuclease (multifunctional DNA repair enzyme) 1	+	+	+
NP_006619	ARPP19	cAMP-regulated phosphoprotein, 19kDa
NP_036474	BAMBI	BMP and activin membrane-bound inhibitor homolog (Xenopus laevis)
NP_003851	BANF1	barrier to autointegration factor 1
NP_055082	C11ORF58	chromosome 11 open reading frame 58
NP_940947	C1ORF187	chromosome 1 open reading frame 187
NP_009151	CA5B	carbonic anhydrase VB, mitochondrial	+	+
NP_000718	CACNG1	calcium channel, voltage-dependent, gamma subunit 1
NP_001743	CAT	catalase			+
NP_078937	CCDC51	coiled-coil domain containing 51
NP_115877	CNFN	cornifelin
NP_001856	COX7A2	cytochrome c oxidase subunit VIIa polypeptide 2 (liver)
NP_004935	DNASE1L3	deoxyribonuclease I-like 3		+	+	+
NP_001933	DSG1	desmoglein 1				+
NP_001127925	DSG4	desmoglein 4			+
NP_004410	DUSP5	dual specificity phosphatase 5	+		+
NP_004402	DYNC1I1	dynein, cytoplasmic 1, intermediate chain 1			+	+
NP_004416	ECM1	extracellular matrix protein 1			+
NP_001963	ELANE	elastase, neutrophil expressed
NP_001414	EMP1	epithelial membrane protein 1		+	+
NP_001124335	ENPP2	ectonucleotide pyrophosphatase/phosphodiesterase 2
NP_001977	ETV4	ets variant 4			+
NP_000125	FABP2	fatty acid binding protein 2, intestinal	+		+
NP_055534	FAM115A	family with sequence similarity 115, member A
NP_003881	FCGBP	Fc fragment of IgG binding protein
NP_055190	FETUB	fetuin B
NP_006110	FGF8	fibroblast growth factor 8 (androgen-induced)
NP_000808	GAD1	glutamate decarboxylase 1 (brain, 67kDa)
NP_001007241	GP2	glycoprotein 2 (zymogen granule membrane)				+
NP_002098	H3F3A	H3 histone, family 3A		+
NP_006796	HNRNPA0	heterogeneous nuclear ribonucleoprotein A0
NP_004491	HNRNPC	heterogeneous nuclear ribonucleoprotein C (C1/C2)
NP_001005335	HNRNPL	heterogeneous nuclear ribonucleoprotein L
NP_000513	HOXA13	homeobox A13
NP_689952	HOXA9	homeobox A9
NP_006352	HOXB13	homeobox B13
NP_073149	HOXC8	homeobox C8			+
NP_000604	HPX	hemopexin
NP_004484	HSD17B10	hydroxysteroid (17-beta) dehydrogenase 10
NP_001541	IFRD1	interferon-related developmental regulator 1
NP_004507	ILF3	interleukin enhancer binding factor 3, 90kDa			+
NP_000210	KCNE1	potassium voltage-gated channel, Isk-related family, member 1
NP_057354	KLF2	Kruppel-like factor 2 (lung)				+
NP_000412	KRT10	keratin 10
NP_000214	KRT12	keratin 12
NP_000517	KRT14	keratin 14
NP_000413	KRT17	keratin 17	+		+
NP_000415	KRT5	keratin 4			+	+
NP_002264	KRT8	keratin 8			+, nerve dep.
NP_004780	LHX2	LIM homeobox 2
NP_061110	LMO3	LIM domain only 3 (rhombotin-like 2)
NP_054752	METTL7A	methyltransferase like 7A
NP_002404	MGST2	microsomal glutathione S-transferase 2
NP_002412	MMP1	matrix metallopeptidase 1 (interstitial collagenase)	+		+
NP_002416	MMP10	matrix metallopeptidase 10 (stromelysin 2)
NP_002418	MMP13	matrix metallopeptidase 13 (collagenase 3)	+		+
NP_002415	MMP8	matrix metallopeptidase 8 (neutrophil collagenase)
NP_004985	MMP9	matrix metallopeptidase 9 (gelatinase B, 92kDa gelatinase, 92kDa type IV collagenase)	+
NP_002439	MSX1	msh homeobox 1				+
NP_002440	MSX2	msh homeobox 2	+	+		+
NP_002448	MUC2	mucin 2, oligomeric mucus/gel-forming
NP_066299	MYL6	myosin, light chain 6, alkali, smooth muscle and non-muscle			+
NP_058627	NOX4	NADPH oxidase 4
NP_001020604	NQO1	NAD(P)H dehydrogenase, quinone 1
NP_054861	NUDT5	nudix (nucleoside diphosphate linked moiety X)-type motif 5
NP_004554	PCK2	phosphoenolpyruvate carboxykinase 2 (mitochondrial)
NP_036526	PFDN2	prefoldin subunit 2
NP_079105	PLBD1	phospholipase B domain containing 1			+
NP_000294	PMM2	phosphomannomutase 2
NP_006239	PRB2	proline-rich protein BstNI subfamily 2
NP_036226	PRDX5	peroxiredoxin 5
NP_005663	PSCA	prostate stem cell antigen		+		+
NP_055814	RAB21	RAB21, member RAS oncogene family
NP_001036193	RARG	retinoic acid receptor, gamma
NP_113680	RBM4B	RNA binding motif protein 4B
NP_001041659	RCC1	regulator of chromosome condensation 1	+	+
NP_001230059	RPL13	ribosomal protein L13
NP_000961	RPL6	ribosomal protein L6
NP_006262	S100A1	S100 calcium binding protein A1
NP_005612	S100A12	S100 calcium binding protein A12
NP_005971	S100P	S100 calcium binding protein P				+
NP_057359	SELT	selenoprotein T precursor
NP_005015	SERPINB10	serpin peptidase inhibitor, clade B (ovalbumin), member 10			+
NP_001116293	SET	SET nuclear oncogene
NP_065115	SETD8	SET domain containing (lysine methyltransferase) 8
NP_112576	SH3BGRL3	SH3 domain binding glutamic acid-rich protein like 3
NP_000184	SHH	sonic hedgehog
NP_003921	SKAP2	src kinase associated phosphoprotein 2
NP_005879	SLC25A3	solute carrier family 25 (mitochondrial carrier; phosphate carrier), member 3
NP_001143	SLC25A5	solute carrier family 25 (mitochondrial carrier; adenine nucleotide translocator), member 5
NP_036375	SLC35A3	solute carrier family 35 (UDP-N-acetylglucosamine (UDP-GlcNAc) transporter), member A3
NP_003067	SMARCD1	SWI/SNF related, matrix associated, actin dependent regulator of chromatin, subfamily d, member 1
NP_006002	ST8SIA2	ST8 alpha-N-acetyl-neuraminide alpha-2,8-sialyltransferase 2			+
NP_005413	TECTA	tectorin alpha				+
NP_000350	TGM1	transglutaminase 1 (K polypeptide epidermal type I, protein-glutamine-gamma-glutamyltransferase)	+		+, nerve dep.	+
NP_003236	TGM3	transglutaminase 3 (E polypeptide, protein-glutamine-gamma-glutamyltransferase)			+
NP_004236	TGM5	transglutaminase 5		+		+
NP_945345	TGM6	transglutaminase 6			+
NP_001127965	TOMM6	translocase of outer mitochondrial membrane 6 homolog (yeast)
NP_000465	TWIST1	twist homolog 1 (Drosophila)
NP_001008390	UMOD	uromodulin	+	+		+
NP_000629	VTN	vitronectin
NP_542181	WFDC3	WAP four-disulfide core domain 3		+
NP_570966	WFDC8	WAP four-disulfide core domain 8
NP_003383	WNT5A	wingless-type MMTV integration site family, member 5A	+	+	+	+
NP_116031	WNT5B	wingless-type MMTV integration site family, member 5B	+
NP_149123	ZIC5	Zic family member 5
