# Supplementary material for: Comparative Transcriptional Profiling of the Axolotl Limb Identifies a Tripartite Regeneration-Specific Gene Program
Source: PLoS One. 2013 May 1;8(5):e61352. doi: 10.1371/journal.pone.0061352 (PMC3641036; doi:10.1371/journal.pone.0061352)
Supplement: Table S5 — The list of GenBank accession numbers and EST identifiers for new ESTs used in this study that were not submitted previously. dbEST ID: identifier of a dbEST database entry, EST name: name of the EST sequence submitted to the GenBank, GenBank accession: accession number of a GenBank sequence database entry. (XLS) [file pone.0061352.s011.xls]

## Sheet: EST_accessions.txt
Table S5. The list of assigned GenBank accession numbers for all EST used in this study that were not submitted previously
dbEST_Id	EST name	GenBank accession
77374806	BL019A1_BL019-A1_A01	JK974271
77374807	BL019A1_BL019-A1_A02	JK974272
77374808	BL019A1_BL019-A1_A03	JK974273
77374809	BL019A1_BL019-A1_A04	JK974274
77374810	BL019A1_BL019-A1_A05	JK974275
77374811	BL019A1_BL019-A1_A06	JK974276
77374812	BL019A1_BL019-A1_A07	JK974277
77374813	BL019A1_BL019-A1_A08	JK974278
77374814	BL019A1_BL019-A1_A09	JK974279
77374815	BL019A1_BL019-A1_A11	JK974280
77374816	BL019A1_BL019-A1_A12	JK974281
77374817	BL019A1_BL019-A1_B01	JK974282
77374818	BL019A1_BL019-A1_B02	JK974283
77374819	BL019A1_BL019-A1_B03	JK974284
77374820	BL019A1_BL019-A1_B04	JK974285
77374821	BL019A1_BL019-A1_B05	JK974286
77374822	BL019A1_BL019-A1_B06	JK974287
77374823	BL019A1_BL019-A1_B07	JK974288
77374824	BL019A1_BL019-A1_B08	JK974289
77374825	BL019A1_BL019-A1_B09	JK974290
77374826	BL019A1_BL019-A1_B10	JK974291
77374827	BL019A1_BL019-A1_B11	JK974292
77374828	BL019A1_BL019-A1_B12	JK974293
77374829	BL019A1_BL019-A1_C01	JK974294
77374830	BL019A1_BL019-A1_C02	JK974295
77374831	BL019A1_BL019-A1_C03	JK974296
77374832	BL019A1_BL019-A1_C04	JK974297
77374833	BL019A1_BL019-A1_C05	JK974298
77374834	BL019A1_BL019-A1_C06	JK974299
77374835	BL019A1_BL019-A1_C07	JK974300
77374836	BL019A1_BL019-A1_C08	JK974301
77374837	BL019A1_BL019-A1_C09	JK974302
77374838	BL019A1_BL019-A1_C10	JK974303
77374839	BL019A1_BL019-A1_C11	JK974304
77374840	BL019A1_BL019-A1_C12	JK974305
77374841	BL019A1_BL019-A1_D01	JK974306
77374842	BL019A1_BL019-A1_D02	JK974307
77374843	BL019A1_BL019-A1_D03	JK974308
77374844	BL019A1_BL019-A1_D04	JK974309
77374845	BL019A1_BL019-A1_D05	JK974310
77374846	BL019A1_BL019-A1_D06	JK974311
77374847	BL019A1_BL019-A1_D07	JK974312
77374848	BL019A1_BL019-A1_D08	JK974313
77374849	BL019A1_BL019-A1_D09	JK974314
77374850	BL019A1_BL019-A1_D10	JK974315
77374851	BL019A1_BL019-A1_D11	JK974316
77374852	BL019A1_BL019-A1_D12	JK974317
77374853	BL019A1_BL019-A1_E01	JK974318
77374854	BL019A1_BL019-A1_E02	JK974319
77374855	BL019A1_BL019-A1_E03	JK974320
77374856	BL019A1_BL019-A1_E04	JK974321
77374857	BL019A1_BL019-A1_E05	JK974322
77374858	BL019A1_BL019-A1_E06	JK974323
77374859	BL019A1_BL019-A1_E07	JK974324
77374860	BL019A1_BL019-A1_E08	JK974325
77374861	BL019A1_BL019-A1_E09	JK974326
77374862	BL019A1_BL019-A1_E10	JK974327
77374863	BL019A1_BL019-A1_E11	JK974328
77374864	BL019A1_BL019-A1_E12	JK974329
77374865	BL019A1_BL019-A1_F01	JK974330
77374866	BL019A1_BL019-A1_F02	JK974331
77374867	BL019A1_BL019-A1_F03	JK974332
77374868	BL019A1_BL019-A1_F04	JK974333
77374869	BL019A1_BL019-A1_F05	JK974334
77374870	BL019A1_BL019-A1_F06	JK974335
77374871	BL019A1_BL019-A1_F07	JK974336
77374872	BL019A1_BL019-A1_F08	JK974337
77374873	BL019A1_BL019-A1_F09	JK974338
77374874	BL019A1_BL019-A1_F10	JK974339
77374875	BL019A1_BL019-A1_F12	JK974340
77374876	BL019A1_BL019-A1_G01	JK974341
77374877	BL019A1_BL019-A1_G02	JK974342
77374878	BL019A1_BL019-A1_G03	JK974343
77374879	BL019A1_BL019-A1_G04	JK974344
77374880	BL019A1_BL019-A1_G05	JK974345
77374881	BL019A1_BL019-A1_G06	JK974346
77374882	BL019A1_BL019-A1_G07	JK974347
77374883	BL019A1_BL019-A1_G08	JK974348
77374884	BL019A1_BL019-A1_G09	JK974349
77374885	BL019A1_BL019-A1_G11	JK974350
77374886	BL019A1_BL019-A1_G12	JK974351
77374887	BL019A1_BL019-A1_H01	JK974352
77374888	BL019A1_BL019-A1_H02	JK974353
77374889	BL019A1_BL019-A1_H03	JK974354
77374890	BL019A1_BL019-A1_H04	JK974355
77374891	BL019A1_BL019-A1_H05	JK974356
77374892	BL019A1_BL019-A1_H06	JK974357
77374893	BL019A1_BL019-A1_H07	JK974358
77374894	BL019A1_BL019-A1_H08	JK974359
77374895	BL019A1_BL019-A1_H09	JK974360
77374896	BL019A1_BL019-A1_H10	JK974361
77374897	BL019A2_BL019-A2_A01	JK974362
77374898	BL019A2_BL019-A2_A02	JK974363
77374899	BL019A2_BL019-A2_A03	JK974364
77374900	BL019A2_BL019-A2_A04	JK974365
77374901	BL019A2_BL019-A2_A05	JK974366
77374902	BL019A2_BL019-A2_A06	JK974367
77374903	BL019A2_BL019-A2_A07	JK974368
77374904	BL019A2_BL019-A2_A08	JK974369
77374905	BL019A2_BL019-A2_A09	JK974370
77374906	BL019A2_BL019-A2_A10	JK974371
77374907	BL019A2_BL019-A2_A11	JK974372
77374908	BL019A2_BL019-A2_A12	JK974373
77374909	BL019A2_BL019-A2_B01	JK974374
77374910	BL019A2_BL019-A2_B02	JK974375
77374911	BL019A2_BL019-A2_B03	JK974376
77374912	BL019A2_BL019-A2_B04	JK974377
77374913	BL019A2_BL019-A2_B05	JK974378
77374914	BL019A2_BL019-A2_B06	JK974379
77374915	BL019A2_BL019-A2_B07	JK974380
77374916	BL019A2_BL019-A2_B08	JK974381
77374917	BL019A2_BL019-A2_B09	JK974382
77374918	BL019A2_BL019-A2_B10	JK974383
77374919	BL019A2_BL019-A2_B11	JK974384
77374920	BL019A2_BL019-A2_B12	JK974385
77374921	BL019A2_BL019-A2_C01	JK974386
77374922	BL019A2_BL019-A2_C02	JK974387
77374923	BL019A2_BL019-A2_C03	JK974388
77374924	BL019A2_BL019-A2_C04	JK974389
77374925	BL019A2_BL019-A2_C05	JK974390
77374926	BL019A2_BL019-A2_C06	JK974391
77374927	BL019A2_BL019-A2_C07	JK974392
77374928	BL019A2_BL019-A2_C09	JK974393
77374929	BL019A2_BL019-A2_C10	JK974394
77374930	BL019A2_BL019-A2_C11	JK974395
77374931	BL019A2_BL019-A2_C12	JK974396
77374932	BL019A2_BL019-A2_D01	JK974397
77374933	BL019A2_BL019-A2_D02	JK974398
77374934	BL019A2_BL019-A2_D03	JK974399
77374935	BL019A2_BL019-A2_D04	JK974400
77374936	BL019A2_BL019-A2_D05	JK974401
77374937	BL019A2_BL019-A2_D06	JK974402
77374938	BL019A2_BL019-A2_D07	JK974403
77374939	BL019A2_BL019-A2_D08	JK974404
77374940	BL019A2_BL019-A2_D09	JK974405
77374941	BL019A2_BL019-A2_D10	JK974406
77374942	BL019A2_BL019-A2_D11	JK974407
77374943	BL019A2_BL019-A2_D12	JK974408
77374944	BL019A2_BL019-A2_E01	JK974409
77374945	BL019A2_BL019-A2_E02	JK974410
77374946	BL019A2_BL019-A2_E03	JK974411
77374947	BL019A2_BL019-A2_E04	JK974412
77374948	BL019A2_BL019-A2_E05	JK974413
77374949	BL019A2_BL019-A2_E06	JK974414
77374950	BL019A2_BL019-A2_E07	JK974415
77374951	BL019A2_BL019-A2_E08	JK974416
77374952	BL019A2_BL019-A2_E09	JK974417
77374953	BL019A2_BL019-A2_E10	JK974418
77374954	BL019A2_BL019-A2_E11	JK974419
77374955	BL019A2_BL019-A2_E12	JK974420
77374956	BL019A2_BL019-A2_F01	JK974421
77374957	BL019A2_BL019-A2_F02	JK974422
77374958	BL019A2_BL019-A2_F03	JK974423
77374959	BL019A2_BL019-A2_F05	JK974424
77374960	BL019A2_BL019-A2_F06	JK974425
77374961	BL019A2_BL019-A2_F07	JK974426
77374962	BL019A2_BL019-A2_F08	JK974427
77374963	BL019A2_BL019-A2_F10	JK974428
77374964	BL019A2_BL019-A2_F11	JK974429
77374965	BL019A2_BL019-A2_G01	JK974430
77374966	BL019A2_BL019-A2_G02	JK974431
77374967	BL019A2_BL019-A2_G03	JK974432
77374968	BL019A2_BL019-A2_G04	JK974433
77374969	BL019A2_BL019-A2_G05	JK974434
77374970	BL019A2_BL019-A2_G06	JK974435
77374971	BL019A2_BL019-A2_G07	JK974436
77374972	BL019A2_BL019-A2_G08	JK974437
77374973	BL019A2_BL019-A2_G09	JK974438
77374974	BL019A2_BL019-A2_G10	JK974439
77374975	BL019A2_BL019-A2_G11	JK974440
77374976	BL019A2_BL019-A2_G12	JK974441
77374977	BL019A2_BL019-A2_H02	JK974442
77374978	BL019A2_BL019-A2_H03	JK974443
77374979	BL019A2_BL019-A2_H04	JK974444
77374980	BL019A2_BL019-A2_H05	JK974445
77374981	BL019A2_BL019-A2_H06	JK974446
77374982	BL019A2_BL019-A2_H07	JK974447
77374983	BL019A2_BL019-A2_H08	JK974448
77374984	BL019A2_BL019-A2_H09	JK974449
77374985	BL019A2_BL019-A2_H10	JK974450
77374986	BL019A2_BL019-A2_H11	JK974451
77374987	BL019A2_BL019-A2_H12	JK974452
77374988	BL019B1_BL019-B1_A01	JK974453
77374989	BL019B1_BL019-B1_A02	JK974454
77374990	BL019B1_BL019-B1_A03	JK974455
77374991	BL019B1_BL019-B1_A04	JK974456
77374992	BL019B1_BL019-B1_A05	JK974457
77374993	BL019B1_BL019-B1_A06	JK974458
77374994	BL019B1_BL019-B1_A07	JK974459
77374995	BL019B1_BL019-B1_A08	JK974460
77374996	BL019B1_BL019-B1_A09	JK974461
77374997	BL019B1_BL019-B1_A10	JK974462
77374998	BL019B1_BL019-B1_A11	JK974463
77374999	BL019B1_BL019-B1_A12	JK974464
77375000	BL019B1_BL019-B1_B01	JK974465
77375001	BL019B1_BL019-B1_B02	JK974466
77375002	BL019B1_BL019-B1_B03	JK974467
77375003	BL019B1_BL019-B1_B04	JK974468
77375004	BL019B1_BL019-B1_B05	JK974469
77375005	BL019B1_BL019-B1_B06	JK974470
77375006	BL019B1_BL019-B1_B07	JK974471
77375007	BL019B1_BL019-B1_B08	JK974472
77375008	BL019B1_BL019-B1_B09	JK974473
77375009	BL019B1_BL019-B1_B10	JK974474
77375010	BL019B1_BL019-B1_B11	JK974475
77375011	BL019B1_BL019-B1_B12	JK974476
77375012	BL019B1_BL019-B1_C01	JK974477
77375013	BL019B1_BL019-B1_C02	JK974478
77375014	BL019B1_BL019-B1_C03	JK974479
77375015	BL019B1_BL019-B1_C04	JK974480
77375016	BL019B1_BL019-B1_C05	JK974481
77375017	BL019B1_BL019-B1_C06	JK974482
77375018	BL019B1_BL019-B1_C07	JK974483
77375019	BL019B1_BL019-B1_C08	JK974484
77375020	BL019B1_BL019-B1_C09	JK974485
77375021	BL019B1_BL019-B1_C10	JK974486
77375022	BL019B1_BL019-B1_C11	JK974487
77375023	BL019B1_BL019-B1_C12	JK974488
77375024	BL019B1_BL019-B1_D01	JK974489
77375025	BL019B1_BL019-B1_D02	JK974490
77375026	BL019B1_BL019-B1_D03	JK974491
77375027	BL019B1_BL019-B1_D04	JK974492
77375028	BL019B1_BL019-B1_D05	JK974493
77375029	BL019B1_BL019-B1_D06	JK974494
77375030	BL019B1_BL019-B1_D07	JK974495
77375031	BL019B1_BL019-B1_D08	JK974496
77375032	BL019B1_BL019-B1_D09	JK974497
77375033	BL019B1_BL019-B1_D10	JK974498
77375034	BL019B1_BL019-B1_D11	JK974499
77375035	BL019B1_BL019-B1_D12	JK974500
77375036	BL019B1_BL019-B1_E01	JK974501
77375037	BL019B1_BL019-B1_E02	JK974502
77375038	BL019B1_BL019-B1_E03	JK974503
77375039	BL019B1_BL019-B1_E04	JK974504
77375040	BL019B1_BL019-B1_E05	JK974505
77375041	BL019B1_BL019-B1_E06	JK974506
77375042	BL019B1_BL019-B1_E07	JK974507
77375043	BL019B1_BL019-B1_E08	JK974508
77375044	BL019B1_BL019-B1_E09	JK974509
77375045	BL019B1_BL019-B1_E10	JK974510
77375046	BL019B1_BL019-B1_E11	JK974511
77375047	BL019B1_BL019-B1_E12	JK974512
77375048	BL019B1_BL019-B1_F01	JK974513
77375049	BL019B1_BL019-B1_F02	JK974514
77375050	BL019B1_BL019-B1_F03	JK974515
77375051	BL019B1_BL019-B1_F04	JK974516
77375052	BL019B1_BL019-B1_F05	JK974517
77375053	BL019B1_BL019-B1_F06	JK974518
77375054	BL019B1_BL019-B1_F07	JK974519
77375055	BL019B1_BL019-B1_F08	JK974520
77375056	BL019B1_BL019-B1_F09	JK974521
77375057	BL019B1_BL019-B1_F10	JK974522
77375058	BL019B1_BL019-B1_F11	JK974523
77375059	BL019B1_BL019-B1_F12	JK974524
77375060	BL019B1_BL019-B1_G01	JK974525
77375061	BL019B1_BL019-B1_G02	JK974526
77375062	BL019B1_BL019-B1_G03	JK974527
77375063	BL019B1_BL019-B1_G04	JK974528
77375064	BL019B1_BL019-B1_G05	JK974529
77375065	BL019B1_BL019-B1_G06	JK974530
77375066	BL019B1_BL019-B1_G07	JK974531
77375067	BL019B1_BL019-B1_G08	JK974532
77375068	BL019B1_BL019-B1_G09	JK974533
77375069	BL019B1_BL019-B1_G10	JK974534
77375070	BL019B1_BL019-B1_G11	JK974535
77375071	BL019B1_BL019-B1_G12	JK974536
77375072	BL019B1_BL019-B1_H01	JK974537
77375073	BL019B1_BL019-B1_H02	JK974538
77375074	BL019B1_BL019-B1_H03	JK974539
77375075	BL019B1_BL019-B1_H04	JK974540
77375076	BL019B1_BL019-B1_H05	JK974541
77375077	BL019B1_BL019-B1_H06	JK974542
77375078	BL019B1_BL019-B1_H07	JK974543
77375079	BL019B1_BL019-B1_H08	JK974544
77375080	BL019B1_BL019-B1_H09	JK974545
77375081	BL019B1_BL019-B1_H10	JK974546
77375082	BL019B1_BL019-B1_H12	JK974547
77375083	BL019B2_BL019-B2_A01	JK974548
77375084	BL019B2_BL019-B2_A02	JK974549
77375085	BL019B2_BL019-B2_A03	JK974550
77375086	BL019B2_BL019-B2_A04	JK974551
77375087	BL019B2_BL019-B2_A05	JK974552
77375088	BL019B2_BL019-B2_A06	JK974553
77375089	BL019B2_BL019-B2_A07	JK974554
77375090	BL019B2_BL019-B2_A08	JK974555
77375091	BL019B2_BL019-B2_A09	JK974556
77375092	BL019B2_BL019-B2_A10	JK974557
77375093	BL019B2_BL019-B2_A11	JK974558
77375094	BL019B2_BL019-B2_A12	JK974559
77375095	BL019B2_BL019-B2_B01	JK974560
77375096	BL019B2_BL019-B2_B03	JK974561
77375097	BL019B2_BL019-B2_B04	JK974562
77375098	BL019B2_BL019-B2_B05	JK974563
77375099	BL019B2_BL019-B2_B06	JK974564
77375100	BL019B2_BL019-B2_B07	JK974565
77375101	BL019B2_BL019-B2_B08	JK974566
77375102	BL019B2_BL019-B2_B09	JK974567
77375103	BL019B2_BL019-B2_B10	JK974568
77375104	BL019B2_BL019-B2_B11	JK974569
77375105	BL019B2_BL019-B2_B12	JK974570
77375106	BL019B2_BL019-B2_C01	JK974571
77375107	BL019B2_BL019-B2_C02	JK974572
77375108	BL019B2_BL019-B2_C03	JK974573
77375109	BL019B2_BL019-B2_C04	JK974574
77375110	BL019B2_BL019-B2_C05	JK974575
77375111	BL019B2_BL019-B2_C06	JK974576
77375112	BL019B2_BL019-B2_C07	JK974577
77375113	BL019B2_BL019-B2_C08	JK974578
77375114	BL019B2_BL019-B2_C09	JK974579
77375115	BL019B2_BL019-B2_C10	JK974580
77375116	BL019B2_BL019-B2_C11	JK974581
77375117	BL019B2_BL019-B2_C12	JK974582
77375118	BL019B2_BL019-B2_D01	JK974583
77375119	BL019B2_BL019-B2_D02	JK974584
77375120	BL019B2_BL019-B2_D03	JK974585
77375121	BL019B2_BL019-B2_D04	JK974586
77375122	BL019B2_BL019-B2_D05	JK974587
77375123	BL019B2_BL019-B2_D06	JK974588
77375124	BL019B2_BL019-B2_D07	JK974589
77375125	BL019B2_BL019-B2_D08	JK974590
77375126	BL019B2_BL019-B2_D09	JK974591
77375127	BL019B2_BL019-B2_D10	JK974592
77375128	BL019B2_BL019-B2_D11	JK974593
77375129	BL019B2_BL019-B2_D12	JK974594
77375130	BL019B2_BL019-B2_E01	JK974595
77375131	BL019B2_BL019-B2_E02	JK974596
77375132	BL019B2_BL019-B2_E03	JK974597
77375133	BL019B2_BL019-B2_E04	JK974598
77375134	BL019B2_BL019-B2_E05	JK974599
77375135	BL019B2_BL019-B2_E06	JK974600
77375136	BL019B2_BL019-B2_E07	JK974601
77375137	BL019B2_BL019-B2_E08	JK974602
77375138	BL019B2_BL019-B2_E09	JK974603
77375139	BL019B2_BL019-B2_E11	JK974604
77375140	BL019B2_BL019-B2_E12	JK974605
77375141	BL019B2_BL019-B2_F01	JK974606
77375142	BL019B2_BL019-B2_F02	JK974607
77375143	BL019B2_BL019-B2_F03	JK974608
77375144	BL019B2_BL019-B2_F04	JK974609
77375145	BL019B2_BL019-B2_F05	JK974610
77375146	BL019B2_BL019-B2_F06	JK974611
77375147	BL019B2_BL019-B2_F07	JK974612
77375148	BL019B2_BL019-B2_F08	JK974613
77375149	BL019B2_BL019-B2_F09	JK974614
77375150	BL019B2_BL019-B2_F10	JK974615
77375151	BL019B2_BL019-B2_F11	JK974616
77375152	BL019B2_BL019-B2_F12	JK974617
77375153	BL019B2_BL019-B2_G01	JK974618
77375154	BL019B2_BL019-B2_G02	JK974619
77375155	BL019B2_BL019-B2_G03	JK974620
77375156	BL019B2_BL019-B2_G04	JK974621
77375157	BL019B2_BL019-B2_G05	JK974622
77375158	BL019B2_BL019-B2_G06	JK974623
77375159	BL019B2_BL019-B2_G07	JK974624
77375160	BL019B2_BL019-B2_G08	JK974625
77375161	BL019B2_BL019-B2_G09	JK974626
77375162	BL019B2_BL019-B2_G10	JK974627
77375163	BL019B2_BL019-B2_G11	JK974628
77375164	BL019B2_BL019-B2_G12	JK974629
77375165	BL019B2_BL019-B2_H01	JK974630
77375166	BL019B2_BL019-B2_H02	JK974631
77375167	BL019B2_BL019-B2_H03	JK974632
77375168	BL019B2_BL019-B2_H04	JK974633
77375169	BL019B2_BL019-B2_H05	JK974634
77375170	BL019B2_BL019-B2_H06	JK974635
77375171	BL019B2_BL019-B2_H07	JK974636
77375172	BL019B2_BL019-B2_H08	JK974637
77375173	BL019B2_BL019-B2_H09	JK974638
77375174	BL019B2_BL019-B2_H10	JK974639
77375175	1BL020_1-BL020-2_A02	JK974640
77375176	1BL020_1-BL020-2_A03	JK974641
77375177	1BL020_1-BL020-2_A04	JK974642
77375178	1BL020_1-BL020-2_A05	JK974643
77375179	1BL020_1-BL020-2_A06	JK974644
77375180	1BL020_1-BL020-2_B01	JK974645
77375181	1BL020_1-BL020-2_B02	JK974646
77375182	1BL020_1-BL020-2_B03	JK974647
77375183	1BL020_1-BL020-2_B04	JK974648
77375184	1BL020_1-BL020-2_B05	JK974649
77375185	1BL020_1-BL020-2_B06	JK974650
77375186	1BL020_1-BL020-2_B08	JK974651
77375187	1BL020_1-BL020-2_B09	JK974652
77375188	1BL020_1-BL020-2_C01	JK974653
77375189	1BL020_1-BL020-2_C02	JK974654
77375190	1BL020_1-BL020-2_C04	JK974655
77375191	1BL020_1-BL020-2_C05	JK974656
77375192	1BL020_1-BL020-2_C06	JK974657
77375193	1BL020_1-BL020-2_C07	JK974658
77375194	1BL020_1-BL020-2_C08	JK974659
77375195	1BL020_1-BL020-2_C09	JK974660
77375196	1BL020_1-BL020-2_C10	JK974661
77375197	1BL020_1-BL020-2_D01	JK974662
77375198	1BL020_1-BL020-2_D02	JK974663
77375199	1BL020_1-BL020-2_D03	JK974664
77375200	1BL020_1-BL020-2_D04	JK974665
77375201	1BL020_1-BL020-2_D05	JK974666
77375202	1BL020_1-BL020-2_D06	JK974667
77375203	1BL020_1-BL020-2_D07	JK974668
77375204	1BL020_1-BL020-2_D08	JK974669
77375205	1BL020_1-BL020-2_D09	JK974670
77375206	1BL020_1-BL020-2_D10	JK974671
77375207	1BL020_1-BL020-2_E01	JK974672
77375208	1BL020_1-BL020-2_E02	JK974673
77375209	1BL020_1-BL020-2_E03	JK974674
77375210	1BL020_1-BL020-2_E04	JK974675
77375211	1BL020_1-BL020-2_E05	JK974676
77375212	1BL020_1-BL020-2_E06	JK974677
77375213	1BL020_1-BL020-2_E07	JK974678
77375214	1BL020_1-BL020-2_E08	JK974679
77375215	1BL020_1-BL020-2_E09	JK974680
77375216	1BL020_1-BL020-2_E10	JK974681
77375217	1BL020_1-BL020-2_F01	JK974682
77375218	1BL020_1-BL020-2_F02	JK974683
77375219	1BL020_1-BL020-2_F03	JK974684
77375220	1BL020_1-BL020-2_F04	JK974685
77375221	1BL020_1-BL020-2_F05	JK974686
77375222	1BL020_1-BL020-2_F06	JK974687
77375223	1BL020_1-BL020-2_F07	JK974688
77375224	1BL020_1-BL020-2_F08	JK974689
77375225	1BL020_1-BL020-2_F09	JK974690
77375226	1BL020_1-BL020-2_F10	JK974691
77375227	1BL020_1-BL020-2_G01	JK974692
77375228	1BL020_1-BL020-2_G02	JK974693
77375229	1BL020_1-BL020-2_G03	JK974694
77375230	1BL020_1-BL020-2_G04	JK974695
77375231	1BL020_1-BL020-2_G05	JK974696
77375232	1BL020_1-BL020-2_G06	JK974697
77375233	1BL020_1-BL020-2_G07	JK974698
77375234	1BL020_1-BL020-2_G08	JK974699
77375235	1BL020_1-BL020-2_G09	JK974700
77375236	1BL020_1-BL020-2_G10	JK974701
77375237	1BL020_1-BL020-2_G12	JK974702
77375238	1BL020_1-BL020-2_H02	JK974703
77375239	1BL020_1-BL020-2_H03	JK974704
77375240	1BL020_1-BL020-2_H04	JK974705
77375241	1BL020_1-BL020-2_H05	JK974706
77375242	1BL020_1-BL020-2_H06	JK974707
77375243	1BL020_1-BL020-2_H07	JK974708
77375244	1BL020_1-BL020-2_H08	JK974709
77375245	1BL020_1-BL020-2_H09	JK974710
77375246	1BL020_1-BL020-2_H10	JK974711
77375247	1BL021_1-BL021_A01	JK974712
77375248	1BL021_1-BL021_A02	JK974713
77375249	1BL021_1-BL021_A03	JK974714
77375250	1BL021_1-BL021_A04	JK974715
77375251	1BL021_1-BL021_A05	JK974716
77375252	1BL021_1-BL021_A06	JK974717
77375253	1BL021_1-BL021_A07	JK974718
77375254	1BL021_1-BL021_A08	JK974719
77375255	1BL021_1-BL021_A09	JK974720
77375256	1BL021_1-BL021_A10	JK974721
77375257	1BL021_1-BL021_A11	JK974722
77375258	1BL021_1-BL021_A12	JK974723
77375259	1BL021_1-BL021_B01	JK974724
77375260	1BL021_1-BL021_B02	JK974725
77375261	1BL021_1-BL021_B03	JK974726
77375262	1BL021_1-BL021_B04	JK974727
77375263	1BL021_1-BL021_B05	JK974728
77375264	1BL021_1-BL021_B06	JK974729
77375265	1BL021_1-BL021_B07	JK974730
77375266	1BL021_1-BL021_B08	JK974731
77375267	1BL021_1-BL021_B09	JK974732
77375268	1BL021_1-BL021_B10	JK974733
77375269	1BL021_1-BL021_B11	JK974734
77375270	1BL021_1-BL021_B12	JK974735
77375271	1BL021_1-BL021_C01	JK974736
77375272	1BL021_1-BL021_C02	JK974737
77375273	1BL021_1-BL021_C03	JK974738
77375274	1BL021_1-BL021_C04	JK974739
77375275	1BL021_1-BL021_C05	JK974740
77375276	1BL021_1-BL021_C06	JK974741
77375277	1BL021_1-BL021_C07	JK974742
77375278	1BL021_1-BL021_C08	JK974743
77375279	1BL021_1-BL021_C09	JK974744
77375280	1BL021_1-BL021_C10	JK974745
77375281	1BL021_1-BL021_C11	JK974746
77375282	1BL021_1-BL021_C12	JK974747
77375283	1BL021_1-BL021_D01	JK974748
77375284	1BL021_1-BL021_D02	JK974749
77375285	1BL021_1-BL021_D03	JK974750
77375286	1BL021_1-BL021_D04	JK974751
77375287	1BL021_1-BL021_D05	JK974752
77375288	1BL021_1-BL021_D06	JK974753
77375289	1BL021_1-BL021_D07	JK974754
77375290	1BL021_1-BL021_D08	JK974755
77375291	1BL021_1-BL021_D09	JK974756
77375292	1BL021_1-BL021_D10	JK974757
77375293	1BL021_1-BL021_D11	JK974758
77375294	1BL021_1-BL021_D12	JK974759
77375295	1BL021_1-BL021_E01	JK974760
77375296	1BL021_1-BL021_E02	JK974761
77375297	1BL021_1-BL021_E03	JK974762
77375298	1BL021_1-BL021_E04	JK974763
77375299	1BL021_1-BL021_E05	JK974764
77375300	1BL021_1-BL021_E06	JK974765
77375301	1BL021_1-BL021_E08	JK974766
77375302	1BL021_1-BL021_E09	JK974767
77375303	1BL021_1-BL021_E10	JK974768
77375304	1BL021_1-BL021_E11	JK974769
77375305	1BL021_1-BL021_E12	JK974770
77375306	1BL021_1-BL021_F01	JK974771
77375307	1BL021_1-BL021_F02	JK974772
77375308	1BL021_1-BL021_F03	JK974773
77375309	1BL021_1-BL021_F04	JK974774
77375310	1BL021_1-BL021_F05	JK974775
77375311	1BL021_1-BL021_F06	JK974776
77375312	1BL021_1-BL021_F07	JK974777
77375313	1BL021_1-BL021_F08	JK974778
77375314	1BL021_1-BL021_F09	JK974779
77375315	1BL021_1-BL021_F10	JK974780
77375316	1BL021_1-BL021_F11	JK974781
77375317	1BL021_1-BL021_F12	JK974782
77375318	1BL021_1-BL021_G01	JK974783
77375319	1BL021_1-BL021_G02	JK974784
77375320	1BL021_1-BL021_G03	JK974785
77375321	1BL021_1-BL021_G04	JK974786
77375322	1BL021_1-BL021_G06	JK974787
77375323	1BL021_1-BL021_G07	JK974788
77375324	1BL021_1-BL021_G08	JK974789
77375325	1BL021_1-BL021_G09	JK974790
77375326	1BL021_1-BL021_G10	JK974791
77375327	1BL021_1-BL021_G11	JK974792
77375328	1BL021_1-BL021_G12	JK974793
77375329	1BL021_1-BL021_H01	JK974794
77375330	1BL021_1-BL021_H02	JK974795
77375331	1BL021_1-BL021_H03	JK974796
77375332	1BL021_1-BL021_H04	JK974797
77375333	1BL021_1-BL021_H05	JK974798
77375334	1BL021_1-BL021_H06	JK974799
77375335	1BL021_1-BL021_H07	JK974800
77375336	1BL021_1-BL021_H08	JK974801
77375337	1BL021_1-BL021_H09	JK974802
77375338	1BL021_1-BL021_H10	JK974803
77375339	1BL021_1-BL021_H11	JK974804
77375340	1BL022_1-BL022_A01	JK974805
77375341	1BL022_1-BL022_A02	JK974806
77375342	1BL022_1-BL022_A03	JK974807
77375343	1BL022_1-BL022_A04	JK974808
77375344	1BL022_1-BL022_A05	JK974809
77375345	1BL022_1-BL022_A06	JK974810
77375346	1BL022_1-BL022_A07	JK974811
77375347	1BL022_1-BL022_A08	JK974812
77375348	1BL022_1-BL022_A09	JK974813
77375349	1BL022_1-BL022_A10	JK974814
77375350	1BL022_1-BL022_A11	JK974815
77375351	1BL022_1-BL022_A12	JK974816
77375352	1BL022_1-BL022_B01	JK974817
77375353	1BL022_1-BL022_B02	JK974818
77375354	1BL022_1-BL022_B03	JK974819
77375355	1BL022_1-BL022_B04	JK974820
77375356	1BL022_1-BL022_B05	JK974821
77375357	1BL022_1-BL022_B06	JK974822
77375358	1BL022_1-BL022_B07	JK974823
77375359	1BL022_1-BL022_B08	JK974824
77375360	1BL022_1-BL022_B09	JK974825
77375361	1BL022_1-BL022_B10	JK974826
77375362	1BL022_1-BL022_B11	JK974827
77375363	1BL022_1-BL022_B12	JK974828
77375364	1BL022_1-BL022_C01	JK974829
77375365	1BL022_1-BL022_C02	JK974830
77375366	1BL022_1-BL022_C03	JK974831
77375367	1BL022_1-BL022_C04	JK974832
77375368	1BL022_1-BL022_C05	JK974833
77375369	1BL022_1-BL022_C06	JK974834
77375370	1BL022_1-BL022_C07	JK974835
77375371	1BL022_1-BL022_C08	JK974836
77375372	1BL022_1-BL022_C09	JK974837
77375373	1BL022_1-BL022_C10	JK974838
77375374	1BL022_1-BL022_C11	JK974839
77375375	1BL022_1-BL022_C12	JK974840
77375376	1BL022_1-BL022_D01	JK974841
77375377	1BL022_1-BL022_D02	JK974842
77375378	1BL022_1-BL022_D03	JK974843
77375379	1BL022_1-BL022_D04	JK974844
77375380	1BL022_1-BL022_D05	JK974845
77375381	1BL022_1-BL022_D06	JK974846
77375382	1BL022_1-BL022_D07	JK974847
77375383	1BL022_1-BL022_D08	JK974848
77375384	1BL022_1-BL022_D09	JK974849
77375385	1BL022_1-BL022_D10	JK974850
77375386	1BL022_1-BL022_D11	JK974851
77375387	1BL022_1-BL022_D12	JK974852
77375388	1BL022_1-BL022_E01	JK974853
77375389	1BL022_1-BL022_E02	JK974854
77375390	1BL022_1-BL022_E03	JK974855
77375391	1BL022_1-BL022_E04	JK974856
77375392	1BL022_1-BL022_E05	JK974857
77375393	1BL022_1-BL022_E06	JK974858
77375394	1BL022_1-BL022_E07	JK974859
77375395	1BL022_1-BL022_E08	JK974860
77375396	1BL022_1-BL022_E09	JK974861
77375397	1BL022_1-BL022_E10	JK974862
77375398	1BL022_1-BL022_E11	JK974863
77375399	1BL022_1-BL022_E12	JK974864
77375400	1BL022_1-BL022_F01	JK974865
77375401	1BL022_1-BL022_F02	JK974866
77375402	1BL022_1-BL022_F03	JK974867
77375403	1BL022_1-BL022_F04	JK974868
77375404	1BL022_1-BL022_F05	JK974869
77375405	1BL022_1-BL022_F06	JK974870
77375406	1BL022_1-BL022_F08	JK974871
77375407	1BL022_1-BL022_F09	JK974872
77375408	1BL022_1-BL022_F10	JK974873
77375409	1BL022_1-BL022_F11	JK974874
77375410	1BL022_1-BL022_F12	JK974875
77375411	1BL022_1-BL022_G01	JK974876
77375412	1BL022_1-BL022_G02	JK974877
77375413	1BL022_1-BL022_G03	JK974878
77375414	1BL022_1-BL022_G04	JK974879
77375415	1BL022_1-BL022_G05	JK974880
77375416	1BL022_1-BL022_G07	JK974881
77375417	1BL022_1-BL022_G08	JK974882
77375418	1BL022_1-BL022_G09	JK974883
77375419	1BL022_1-BL022_G10	JK974884
77375420	1BL022_1-BL022_G11	JK974885
77375421	1BL022_1-BL022_G12	JK974886
77375422	1BL022_1-BL022_H01	JK974887
77375423	1BL022_1-BL022_H02	JK974888
77375424	1BL022_1-BL022_H03	JK974889
77375425	1BL022_1-BL022_H04	JK974890
77375426	1BL022_1-BL022_H05	JK974891
77375427	1BL022_1-BL022_H06	JK974892
77375428	1BL022_1-BL022_H07	JK974893
77375429	1BL022_1-BL022_H08	JK974894
77375430	1BL022_1-BL022_H09	JK974895
77375431	1BL022_1-BL022_H10	JK974896
77375432	1BL022_1-BL022_H11	JK974897
77375433	1BL022_1-BL022_H12	JK974898
77375434	1BL023_1-BL023_A01	JK974899
77375435	1BL023_1-BL023_A02	JK974900
77375436	1BL023_1-BL023_A03	JK974901
77375437	1BL023_1-BL023_A04	JK974902
77375438	1BL023_1-BL023_A05	JK974903
77375439	1BL023_1-BL023_A06	JK974904
77375440	1BL023_1-BL023_A07	JK974905
77375441	1BL023_1-BL023_A08	JK974906
77375442	1BL023_1-BL023_A09	JK974907
77375443	1BL023_1-BL023_A10	JK974908
77375444	1BL023_1-BL023_A11	JK974909
77375445	1BL023_1-BL023_A12	JK974910
77375446	1BL023_1-BL023_B01	JK974911
77375447	1BL023_1-BL023_B02	JK974912
77375448	1BL023_1-BL023_B03	JK974913
77375449	1BL023_1-BL023_B04	JK974914
77375450	1BL023_1-BL023_B05	JK974915
77375451	1BL023_1-BL023_B06	JK974916
77375452	1BL023_1-BL023_B07	JK974917
77375453	1BL023_1-BL023_B08	JK974918
77375454	1BL023_1-BL023_B09	JK974919
77375455	1BL023_1-BL023_B10	JK974920
77375456	1BL023_1-BL023_B11	JK974921
77375457	1BL023_1-BL023_B12	JK974922
77375458	1BL023_1-BL023_C01	JK974923
77375459	1BL023_1-BL023_C02	JK974924
77375460	1BL023_1-BL023_C03	JK974925
77375461	1BL023_1-BL023_C04	JK974926
77375462	1BL023_1-BL023_C05	JK974927
77375463	1BL023_1-BL023_C06	JK974928
77375464	1BL023_1-BL023_C07	JK974929
77375465	1BL023_1-BL023_C08	JK974930
77375466	1BL023_1-BL023_C09	JK974931
77375467	1BL023_1-BL023_C10	JK974932
77375468	1BL023_1-BL023_C11	JK974933
77375469	1BL023_1-BL023_C12	JK974934
77375470	1BL023_1-BL023_D01	JK974935
77375471	1BL023_1-BL023_D02	JK974936
77375472	1BL023_1-BL023_D03	JK974937
77375473	1BL023_1-BL023_D04	JK974938
77375474	1BL023_1-BL023_D05	JK974939
77375475	1BL023_1-BL023_D06	JK974940
77375476	1BL023_1-BL023_D07	JK974941
77375477	1BL023_1-BL023_D08	JK974942
77375478	1BL023_1-BL023_D09	JK974943
77375479	1BL023_1-BL023_D10	JK974944
77375480	1BL023_1-BL023_D11	JK974945
77375481	1BL023_1-BL023_D12	JK974946
77375482	1BL023_1-BL023_E01	JK974947
77375483	1BL023_1-BL023_E02	JK974948
77375484	1BL023_1-BL023_E03	JK974949
77375485	1BL023_1-BL023_E04	JK974950
77375486	1BL023_1-BL023_E05	JK974951
77375487	1BL023_1-BL023_E06	JK974952
77375488	1BL023_1-BL023_E07	JK974953
77375489	1BL023_1-BL023_E08	JK974954
77375490	1BL023_1-BL023_E09	JK974955
77375491	1BL023_1-BL023_E10	JK974956
77375492	1BL023_1-BL023_E11	JK974957
77375493	1BL023_1-BL023_E12	JK974958
77375494	1BL023_1-BL023_F01	JK974959
77375495	1BL023_1-BL023_F02	JK974960
77375496	1BL023_1-BL023_F03	JK974961
77375497	1BL023_1-BL023_F04	JK974962
77375498	1BL023_1-BL023_F05	JK974963
77375499	1BL023_1-BL023_F06	JK974964
77375500	1BL023_1-BL023_F07	JK974965
77375501	1BL023_1-BL023_F08	JK974966
77375502	1BL023_1-BL023_F09	JK974967
77375503	1BL023_1-BL023_F10	JK974968
77375504	1BL023_1-BL023_F11	JK974969
77375505	1BL023_1-BL023_F12	JK974970
77375506	1BL023_1-BL023_G01	JK974971
77375507	1BL023_1-BL023_G02	JK974972
77375508	1BL023_1-BL023_G03	JK974973
77375509	1BL023_1-BL023_G04	JK974974
77375510	1BL023_1-BL023_G05	JK974975
77375511	1BL023_1-BL023_G06	JK974976
77375512	1BL023_1-BL023_G07	JK974977
77375513	1BL023_1-BL023_G08	JK974978
77375514	1BL023_1-BL023_G09	JK974979
77375515	1BL023_1-BL023_G10	JK974980
77375516	1BL023_1-BL023_G11	JK974981
77375517	1BL023_1-BL023_G12	JK974982
77375518	1BL023_1-BL023_H01	JK974983
77375519	1BL023_1-BL023_H02	JK974984
77375520	1BL023_1-BL023_H03	JK974985
77375521	1BL023_1-BL023_H04	JK974986
77375522	1BL023_1-BL023_H05	JK974987
77375523	1BL023_1-BL023_H06	JK974988
77375524	1BL023_1-BL023_H07	JK974989
77375525	1BL023_1-BL023_H08	JK974990
77375526	1BL023_1-BL023_H09	JK974991
77375527	1BL023_1-BL023_H11	JK974992
77375528	1BL023_1-BL023_H12	JK974993
77375529	1BL024_1-BL024_A01	JK974994
77375530	1BL024_1-BL024_A02	JK974995
77375531	1BL024_1-BL024_A03	JK974996
77375532	1BL024_1-BL024_A04	JK974997
77375533	1BL024_1-BL024_A05	JK974998
77375534	1BL024_1-BL024_A06	JK974999
77375535	1BL024_1-BL024_A07	JK975000
77375536	1BL024_1-BL024_A08	JK975001
77375537	1BL024_1-BL024_A09	JK975002
77375538	1BL024_1-BL024_A10	JK975003
77375539	1BL024_1-BL024_A11	JK975004
77375540	1BL024_1-BL024_A12	JK975005
77375541	1BL024_1-BL024_B01	JK975006
77375542	1BL024_1-BL024_B02	JK975007
77375543	1BL024_1-BL024_B03	JK975008
77375544	1BL024_1-BL024_B04	JK975009
77375545	1BL024_1-BL024_B05	JK975010
77375546	1BL024_1-BL024_B06	JK975011
77375547	1BL024_1-BL024_B07	JK975012
77375548	1BL024_1-BL024_B08	JK975013
77375549	1BL024_1-BL024_B09	JK975014
77375550	1BL024_1-BL024_B10	JK975015
77375551	1BL024_1-BL024_B11	JK975016
77375552	1BL024_1-BL024_B12	JK975017
77375553	1BL024_1-BL024_C01	JK975018
77375554	1BL024_1-BL024_C02	JK975019
77375555	1BL024_1-BL024_C03	JK975020
77375556	1BL024_1-BL024_C04	JK975021
77375557	1BL024_1-BL024_C05	JK975022
77375558	1BL024_1-BL024_C06	JK975023
77375559	1BL024_1-BL024_C07	JK975024
77375560	1BL024_1-BL024_C08	JK975025
77375561	1BL024_1-BL024_C09	JK975026
77375562	1BL024_1-BL024_C10	JK975027
77375563	1BL024_1-BL024_C11	JK975028
77375564	1BL024_1-BL024_C12	JK975029
77375565	1BL024_1-BL024_D01	JK975030
77375566	1BL024_1-BL024_D02	JK975031
77375567	1BL024_1-BL024_D03	JK975032
77375568	1BL024_1-BL024_D04	JK975033
77375569	1BL024_1-BL024_D05	JK975034
77375570	1BL024_1-BL024_D06	JK975035
77375571	1BL024_1-BL024_D07	JK975036
77375572	1BL024_1-BL024_D08	JK975037
77375573	1BL024_1-BL024_D09	JK975038
77375574	1BL024_1-BL024_D10	JK975039
77375575	1BL024_1-BL024_D11	JK975040
77375576	1BL024_1-BL024_D12	JK975041
77375577	1BL024_1-BL024_E01	JK975042
77375578	1BL024_1-BL024_E02	JK975043
77375579	1BL024_1-BL024_E03	JK975044
77375580	1BL024_1-BL024_E04	JK975045
77375581	1BL024_1-BL024_E05	JK975046
77375582	1BL024_1-BL024_E06	JK975047
77375583	1BL024_1-BL024_E07	JK975048
77375584	1BL024_1-BL024_E08	JK975049
77375585	1BL024_1-BL024_E09	JK975050
77375586	1BL024_1-BL024_E11	JK975051
77375587	1BL024_1-BL024_E12	JK975052
77375588	1BL024_1-BL024_F01	JK975053
77375589	1BL024_1-BL024_F02	JK975054
77375590	1BL024_1-BL024_F03	JK975055
77375591	1BL024_1-BL024_F04	JK975056
77375592	1BL024_1-BL024_F05	JK975057
77375593	1BL024_1-BL024_F06	JK975058
77375594	1BL024_1-BL024_F07	JK975059
77375595	1BL024_1-BL024_F08	JK975060
77375596	1BL024_1-BL024_F09	JK975061
77375597	1BL024_1-BL024_F10	JK975062
77375598	1BL024_1-BL024_F11	JK975063
77375599	1BL024_1-BL024_F12	JK975064
77375600	1BL024_1-BL024_G01	JK975065
77375601	1BL024_1-BL024_G02	JK975066
77375602	1BL024_1-BL024_G03	JK975067
77375603	1BL024_1-BL024_G04	JK975068
77375604	1BL024_1-BL024_G05	JK975069
77375605	1BL024_1-BL024_G06	JK975070
77375606	1BL024_1-BL024_G07	JK975071
77375607	1BL024_1-BL024_G09	JK975072
77375608	1BL024_1-BL024_G10	JK975073
77375609	1BL024_1-BL024_G11	JK975074
77375610	1BL024_1-BL024_G12	JK975075
77375611	1BL024_1-BL024_H02	JK975076
77375612	1BL024_1-BL024_H03	JK975077
77375613	1BL024_1-BL024_H04	JK975078
77375614	1BL024_1-BL024_H05	JK975079
77375615	1BL024_1-BL024_H06	JK975080
77375616	1BL024_1-BL024_H07	JK975081
77375617	1BL024_1-BL024_H08	JK975082
77375618	1BL024_1-BL024_H09	JK975083
77375619	1BL024_1-BL024_H10	JK975084
77375620	1BL024_1-BL024_H11	JK975085
77375621	1BL024_1-BL024_H12	JK975086
77375622	1BL025_1-BL025_A01	JK975087
77375623	1BL025_1-BL025_A02	JK975088
77375624	1BL025_1-BL025_A03	JK975089
77375625	1BL025_1-BL025_A04	JK975090
77375626	1BL025_1-BL025_A05	JK975091
77375627	1BL025_1-BL025_A06	JK975092
77375628	1BL025_1-BL025_A07	JK975093
77375629	1BL025_1-BL025_A08	JK975094
77375630	1BL025_1-BL025_A09	JK975095
77375631	1BL025_1-BL025_A10	JK975096
77375632	1BL025_1-BL025_A11	JK975097
77375633	1BL025_1-BL025_A12	JK975098
77375634	1BL025_1-BL025_B01	JK975099
77375635	1BL025_1-BL025_B02	JK975100
77375636	1BL025_1-BL025_B03	JK975101
77375637	1BL025_1-BL025_B04	JK975102
77375638	1BL025_1-BL025_B05	JK975103
77375639	1BL025_1-BL025_B06	JK975104
77375640	1BL025_1-BL025_B07	JK975105
77375641	1BL025_1-BL025_B08	JK975106
77375642	1BL025_1-BL025_B09	JK975107
77375643	1BL025_1-BL025_B10	JK975108
77375644	1BL025_1-BL025_B11	JK975109
77375645	1BL025_1-BL025_B12	JK975110
77375646	1BL025_1-BL025_C01	JK975111
77375647	1BL025_1-BL025_C02	JK975112
77375648	1BL025_1-BL025_C03	JK975113
77375649	1BL025_1-BL025_C05	JK975114
77375650	1BL025_1-BL025_C06	JK975115
77375651	1BL025_1-BL025_C07	JK975116
77375652	1BL025_1-BL025_C08	JK975117
77375653	1BL025_1-BL025_C09	JK975118
77375654	1BL025_1-BL025_C10	JK975119
77375655	1BL025_1-BL025_C12	JK975120
77375656	1BL025_1-BL025_D01	JK975121
77375657	1BL025_1-BL025_D05	JK975122
77375658	1BL025_1-BL025_D06	JK975123
77375659	1BL025_1-BL025_D07	JK975124
77375660	1BL025_1-BL025_D08	JK975125
77375661	1BL025_1-BL025_D09	JK975126
77375662	1BL025_1-BL025_D10	JK975127
77375663	1BL025_1-BL025_D11	JK975128
77375664	1BL025_1-BL025_D12	JK975129
77375665	1BL025_1-BL025_E04	JK975130
77375666	1BL025_1-BL025_E05	JK975131
77375667	1BL025_1-BL025_E06	JK975132
77375668	1BL025_1-BL025_E07	JK975133
77375669	1BL025_1-BL025_E08	JK975134
77375670	1BL025_1-BL025_E09	JK975135
77375671	1BL025_1-BL025_E10	JK975136
77375672	1BL025_1-BL025_E11	JK975137
77375673	1BL025_1-BL025_E12	JK975138
77375674	1BL025_1-BL025_F01	JK975139
77375675	1BL025_1-BL025_F03	JK975140
77375676	1BL025_1-BL025_F04	JK975141
77375677	1BL025_1-BL025_F05	JK975142
77375678	1BL025_1-BL025_F06	JK975143
77375679	1BL025_1-BL025_F07	JK975144
77375680	1BL025_1-BL025_F08	JK975145
77375681	1BL025_1-BL025_F09	JK975146
77375682	1BL025_1-BL025_F10	JK975147
77375683	1BL025_1-BL025_F11	JK975148
77375684	1BL025_1-BL025_F12	JK975149
77375685	1BL025_1-BL025_G01	JK975150
77375686	1BL025_1-BL025_G02	JK975151
77375687	1BL025_1-BL025_G03	JK975152
77375688	1BL025_1-BL025_G04	JK975153
77375689	1BL025_1-BL025_G05	JK975154
77375690	1BL025_1-BL025_G06	JK975155
77375691	1BL025_1-BL025_G07	JK975156
77375692	1BL025_1-BL025_G08	JK975157
77375693	1BL025_1-BL025_G09	JK975158
77375694	1BL025_1-BL025_G10	JK975159
77375695	1BL025_1-BL025_G11	JK975160
77375696	1BL025_1-BL025_G12	JK975161
77375697	1BL025_1-BL025_H01	JK975162
77375698	1BL025_1-BL025_H02	JK975163
77375699	1BL025_1-BL025_H03	JK975164
77375700	1BL025_1-BL025_H04	JK975165
77375701	1BL025_1-BL025_H05	JK975166
77375702	1BL025_1-BL025_H06	JK975167
77375703	1BL025_1-BL025_H07	JK975168
77375704	1BL025_1-BL025_H08	JK975169
77375705	1BL025_1-BL025_H09	JK975170
77375706	1BL025_1-BL025_H10	JK975171
77375707	1BL025_1-BL025_H11	JK975172
77375708	1BL026_1-BL026_A01	JK975173
77375709	1BL026_1-BL026_A02	JK975174
77375710	1BL026_1-BL026_A03	JK975175
77375711	1BL026_1-BL026_A04	JK975176
77375712	1BL026_1-BL026_A05	JK975177
77375713	1BL026_1-BL026_A06	JK975178
77375714	1BL026_1-BL026_A07	JK975179
77375715	1BL026_1-BL026_A08	JK975180
77375716	1BL026_1-BL026_A09	JK975181
77375717	1BL026_1-BL026_A10	JK975182
77375718	1BL026_1-BL026_A11	JK975183
77375719	1BL026_1-BL026_B01	JK975184
77375720	1BL026_1-BL026_B02	JK975185
77375721	1BL026_1-BL026_B03	JK975186
77375722	1BL026_1-BL026_B04	JK975187
77375723	1BL026_1-BL026_B05	JK975188
77375724	1BL026_1-BL026_B06	JK975189
77375725	1BL026_1-BL026_B07	JK975190
77375726	1BL026_1-BL026_B08	JK975191
77375727	1BL026_1-BL026_B09	JK975192
77375728	1BL026_1-BL026_B10	JK975193
77375729	1BL026_1-BL026_B11	JK975194
77375730	1BL026_1-BL026_B12	JK975195
77375731	1BL026_1-BL026_C01	JK975196
77375732	1BL026_1-BL026_C02	JK975197
77375733	1BL026_1-BL026_C03	JK975198
77375734	1BL026_1-BL026_C04	JK975199
77375735	1BL026_1-BL026_C05	JK975200
77375736	1BL026_1-BL026_C06	JK975201
77375737	1BL026_1-BL026_C07	JK975202
77375738	1BL026_1-BL026_C08	JK975203
77375739	1BL026_1-BL026_C09	JK975204
77375740	1BL026_1-BL026_C10	JK975205
77375741	1BL026_1-BL026_C11	JK975206
77375742	1BL026_1-BL026_C12	JK975207
77375743	1BL026_1-BL026_D01	JK975208
77375744	1BL026_1-BL026_D02	JK975209
77375745	1BL026_1-BL026_D03	JK975210
77375746	1BL026_1-BL026_D04	JK975211
77375747	1BL026_1-BL026_D05	JK975212
77375748	1BL026_1-BL026_D06	JK975213
77375749	1BL026_1-BL026_D07	JK975214
77375750	1BL026_1-BL026_D08	JK975215
77375751	1BL026_1-BL026_D09	JK975216
77375752	1BL026_1-BL026_D10	JK975217
77375753	1BL026_1-BL026_D11	JK975218
77375754	1BL026_1-BL026_D12	JK975219
77375755	1BL026_1-BL026_E01	JK975220
77375756	1BL026_1-BL026_E02	JK975221
77375757	1BL026_1-BL026_E03	JK975222
77375758	1BL026_1-BL026_E04	JK975223
77375759	1BL026_1-BL026_E05	JK975224
77375760	1BL026_1-BL026_E06	JK975225
77375761	1BL026_1-BL026_E07	JK975226
77375762	1BL026_1-BL026_E08	JK975227
77375763	1BL026_1-BL026_E09	JK975228
77375764	1BL026_1-BL026_E10	JK975229
77375765	1BL026_1-BL026_E11	JK975230
77375766	1BL026_1-BL026_E12	JK975231
77375767	1BL026_1-BL026_F01	JK975232
77375768	1BL026_1-BL026_F02	JK975233
77375769	1BL026_1-BL026_F03	JK975234
77375770	1BL026_1-BL026_F04	JK975235
77375771	1BL026_1-BL026_F05	JK975236
77375772	1BL026_1-BL026_F06	JK975237
77375773	1BL026_1-BL026_F07	JK975238
77375774	1BL026_1-BL026_F08	JK975239
77375775	1BL026_1-BL026_F09	JK975240
77375776	1BL026_1-BL026_F10	JK975241
77375777	1BL026_1-BL026_F11	JK975242
77375778	1BL026_1-BL026_F12	JK975243
77375779	1BL026_1-BL026_G01	JK975244
77375780	1BL026_1-BL026_G02	JK975245
77375781	1BL026_1-BL026_G03	JK975246
77375782	1BL026_1-BL026_G04	JK975247
77375783	1BL026_1-BL026_G05	JK975248
77375784	1BL026_1-BL026_G06	JK975249
77375785	1BL026_1-BL026_G07	JK975250
77375786	1BL026_1-BL026_G08	JK975251
77375787	1BL026_1-BL026_G09	JK975252
77375788	1BL026_1-BL026_G10	JK975253
77375789	1BL026_1-BL026_G11	JK975254
77375790	1BL026_1-BL026_G12	JK975255
77375791	1BL026_1-BL026_H01	JK975256
77375792	1BL026_1-BL026_H02	JK975257
77375793	1BL026_1-BL026_H03	JK975258
77375794	1BL026_1-BL026_H04	JK975259
77375795	1BL026_1-BL026_H05	JK975260
77375796	1BL026_1-BL026_H06	JK975261
77375797	1BL026_1-BL026_H07	JK975262
77375798	1BL026_1-BL026_H08	JK975263
77375799	1BL026_1-BL026_H09	JK975264
77375800	1BL026_1-BL026_H10	JK975265
77375801	1BL026_1-BL026_H11	JK975266
77375802	1BL027_1-BL027_A02	JK975267
77375803	1BL027_1-BL027_A03	JK975268
77375804	1BL027_1-BL027_A04	JK975269
77375805	1BL027_1-BL027_A05	JK975270
77375806	1BL027_1-BL027_A06	JK975271
77375807	1BL027_1-BL027_A07	JK975272
77375808	1BL027_1-BL027_A08	JK975273
77375809	1BL027_1-BL027_A09	JK975274
77375810	1BL027_1-BL027_A10	JK975275
77375811	1BL027_1-BL027_A11	JK975276
77375812	1BL027_1-BL027_A12	JK975277
77375813	1BL027_1-BL027_B01	JK975278
77375814	1BL027_1-BL027_B02	JK975279
77375815	1BL027_1-BL027_B03	JK975280
77375816	1BL027_1-BL027_B04	JK975281
77375817	1BL027_1-BL027_B05	JK975282
77375818	1BL027_1-BL027_B06	JK975283
77375819	1BL027_1-BL027_B07	JK975284
77375820	1BL027_1-BL027_B08	JK975285
77375821	1BL027_1-BL027_B09	JK975286
77375822	1BL027_1-BL027_B10	JK975287
77375823	1BL027_1-BL027_B11	JK975288
77375824	1BL027_1-BL027_B12	JK975289
77375825	1BL027_1-BL027_C01	JK975290
77375826	1BL027_1-BL027_C02	JK975291
77375827	1BL027_1-BL027_C03	JK975292
77375828	1BL027_1-BL027_C04	JK975293
77375829	1BL027_1-BL027_C05	JK975294
77375830	1BL027_1-BL027_C06	JK975295
77375831	1BL027_1-BL027_C07	JK975296
77375832	1BL027_1-BL027_C08	JK975297
77375833	1BL027_1-BL027_C09	JK975298
77375834	1BL027_1-BL027_C10	JK975299
77375835	1BL027_1-BL027_C11	JK975300
77375836	1BL027_1-BL027_C12	JK975301
77375837	1BL027_1-BL027_D01	JK975302
77375838	1BL027_1-BL027_D02	JK975303
77375839	1BL027_1-BL027_D03	JK975304
77375840	1BL027_1-BL027_D04	JK975305
77375841	1BL027_1-BL027_D05	JK975306
77375842	1BL027_1-BL027_D06	JK975307
77375843	1BL027_1-BL027_D07	JK975308
77375844	1BL027_1-BL027_D08	JK975309
77375845	1BL027_1-BL027_D09	JK975310
77375846	1BL027_1-BL027_D10	JK975311
77375847	1BL027_1-BL027_D11	JK975312
77375848	1BL027_1-BL027_D12	JK975313
77375849	1BL027_1-BL027_E01	JK975314
77375850	1BL027_1-BL027_E02	JK975315
77375851	1BL027_1-BL027_E03	JK975316
77375852	1BL027_1-BL027_E04	JK975317
77375853	1BL027_1-BL027_E05	JK975318
77375854	1BL027_1-BL027_E06	JK975319
77375855	1BL027_1-BL027_E07	JK975320
77375856	1BL027_1-BL027_E08	JK975321
77375857	1BL027_1-BL027_E09	JK975322
77375858	1BL027_1-BL027_E10	JK975323
77375859	1BL027_1-BL027_E11	JK975324
77375860	1BL027_1-BL027_E12	JK975325
77375861	1BL027_1-BL027_F01	JK975326
77375862	1BL027_1-BL027_F02	JK975327
77375863	1BL027_1-BL027_F03	JK975328
77375864	1BL027_1-BL027_F04	JK975329
77375865	1BL027_1-BL027_F05	JK975330
77375866	1BL027_1-BL027_F06	JK975331
77375867	1BL027_1-BL027_F07	JK975332
77375868	1BL027_1-BL027_F08	JK975333
77375869	1BL027_1-BL027_F09	JK975334
77375870	1BL027_1-BL027_F10	JK975335
77375871	1BL027_1-BL027_F11	JK975336
77375872	1BL027_1-BL027_F12	JK975337
77375873	1BL027_1-BL027_G01	JK975338
77375874	1BL027_1-BL027_G02	JK975339
77375875	1BL027_1-BL027_G03	JK975340
77375876	1BL027_1-BL027_G04	JK975341
77375877	1BL027_1-BL027_G05	JK975342
77375878	1BL027_1-BL027_G06	JK975343
77375879	1BL027_1-BL027_G07	JK975344
77375880	1BL027_1-BL027_G08	JK975345
77375881	1BL027_1-BL027_G09	JK975346
77375882	1BL027_1-BL027_G10	JK975347
77375883	1BL027_1-BL027_G11	JK975348
77375884	1BL027_1-BL027_G12	JK975349
77375885	1BL027_1-BL027_H01	JK975350
77375886	1BL027_1-BL027_H02	JK975351
77375887	1BL027_1-BL027_H03	JK975352
77375888	1BL027_1-BL027_H04	JK975353
77375889	1BL027_1-BL027_H05	JK975354
77375890	1BL027_1-BL027_H06	JK975355
77375891	1BL027_1-BL027_H07	JK975356
77375892	1BL027_1-BL027_H08	JK975357
77375893	1BL027_1-BL027_H09	JK975358
77375894	1BL027_1-BL027_H10	JK975359
77375895	1BL027_1-BL027_H11	JK975360
77375896	1BL028_1-BL028_A01	JK975361
77375897	1BL028_1-BL028_A02	JK975362
77375898	1BL028_1-BL028_A03	JK975363
77375899	1BL028_1-BL028_A04	JK975364
77375900	1BL028_1-BL028_A05	JK975365
77375901	1BL028_1-BL028_A06	JK975366
77375902	1BL028_1-BL028_A07	JK975367
77375903	1BL028_1-BL028_A08	JK975368
77375904	1BL028_1-BL028_A09	JK975369
77375905	1BL028_1-BL028_A10	JK975370
77375906	1BL028_1-BL028_A11	JK975371
77375907	1BL028_1-BL028_A12	JK975372
77375908	1BL028_1-BL028_B01	JK975373
77375909	1BL028_1-BL028_B02	JK975374
77375910	1BL028_1-BL028_B03	JK975375
77375911	1BL028_1-BL028_B04	JK975376
77375912	1BL028_1-BL028_B05	JK975377
77375913	1BL028_1-BL028_B06	JK975378
77375914	1BL028_1-BL028_B07	JK975379
77375915	1BL028_1-BL028_B08	JK975380
77375916	1BL028_1-BL028_B09	JK975381
77375917	1BL028_1-BL028_B10	JK975382
77375918	1BL028_1-BL028_B11	JK975383
77375919	1BL028_1-BL028_B12	JK975384
77375920	1BL028_1-BL028_C01	JK975385
77375921	1BL028_1-BL028_C02	JK975386
77375922	1BL028_1-BL028_C03	JK975387
77375923	1BL028_1-BL028_C04	JK975388
77375924	1BL028_1-BL028_C05	JK975389
77375925	1BL028_1-BL028_C06	JK975390
77375926	1BL028_1-BL028_C07	JK975391
77375927	1BL028_1-BL028_C08	JK975392
77375928	1BL028_1-BL028_C09	JK975393
77375929	1BL028_1-BL028_C10	JK975394
77375930	1BL028_1-BL028_C11	JK975395
77375931	1BL028_1-BL028_C12	JK975396
77375932	1BL028_1-BL028_D01	JK975397
77375933	1BL028_1-BL028_D02	JK975398
77375934	1BL028_1-BL028_D03	JK975399
77375935	1BL028_1-BL028_D04	JK975400
77375936	1BL028_1-BL028_D05	JK975401
77375937	1BL028_1-BL028_D06	JK975402
77375938	1BL028_1-BL028_D07	JK975403
77375939	1BL028_1-BL028_D08	JK975404
77375940	1BL028_1-BL028_D09	JK975405
77375941	1BL028_1-BL028_D10	JK975406
77375942	1BL028_1-BL028_D11	JK975407
77375943	1BL028_1-BL028_D12	JK975408
77375944	1BL028_1-BL028_E01	JK975409
77375945	1BL028_1-BL028_E02	JK975410
77375946	1BL028_1-BL028_E03	JK975411
77375947	1BL028_1-BL028_E04	JK975412
77375948	1BL028_1-BL028_E05	JK975413
77375949	1BL028_1-BL028_E06	JK975414
77375950	1BL028_1-BL028_E07	JK975415
77375951	1BL028_1-BL028_E08	JK975416
77375952	1BL028_1-BL028_E09	JK975417
77375953	1BL028_1-BL028_E10	JK975418
77375954	1BL028_1-BL028_E11	JK975419
77375955	1BL028_1-BL028_E12	JK975420
77375956	1BL028_1-BL028_F01	JK975421
77375957	1BL028_1-BL028_F02	JK975422
77375958	1BL028_1-BL028_F03	JK975423
77375959	1BL028_1-BL028_F04	JK975424
77375960	1BL028_1-BL028_F05	JK975425
77375961	1BL028_1-BL028_F06	JK975426
77375962	1BL028_1-BL028_F07	JK975427
77375963	1BL028_1-BL028_F08	JK975428
77375964	1BL028_1-BL028_F09	JK975429
77375965	1BL028_1-BL028_F10	JK975430
77375966	1BL028_1-BL028_F11	JK975431
77375967	1BL028_1-BL028_F12	JK975432
77375968	1BL028_1-BL028_G01	JK975433
77375969	1BL028_1-BL028_G02	JK975434
77375970	1BL028_1-BL028_G03	JK975435
77375971	1BL028_1-BL028_G04	JK975436
77375972	1BL028_1-BL028_G05	JK975437
77375973	1BL028_1-BL028_G06	JK975438
77375974	1BL028_1-BL028_G07	JK975439
77375975	1BL028_1-BL028_G08	JK975440
77375976	1BL028_1-BL028_G09	JK975441
77375977	1BL028_1-BL028_G10	JK975442
77375978	1BL028_1-BL028_G11	JK975443
77375979	1BL028_1-BL028_G12	JK975444
77375980	1BL028_1-BL028_H01	JK975445
77375981	1BL028_1-BL028_H02	JK975446
77375982	1BL028_1-BL028_H03	JK975447
77375983	1BL028_1-BL028_H04	JK975448
77375984	1BL028_1-BL028_H05	JK975449
77375985	1BL028_1-BL028_H06	JK975450
77375986	1BL028_1-BL028_H07	JK975451
77375987	1BL028_1-BL028_H08	JK975452
77375988	1BL028_1-BL028_H09	JK975453
77375989	1BL028_1-BL028_H10	JK975454
77375990	1BL028_1-BL028_H11	JK975455
77375991	1BL028_1-BL028_H12	JK975456
77375992	1BL029_1-BL029_A01	JK975457
77375993	1BL029_1-BL029_A02	JK975458
77375994	1BL029_1-BL029_A03	JK975459
77375995	1BL029_1-BL029_A04	JK975460
77375996	1BL029_1-BL029_A05	JK975461
77375997	1BL029_1-BL029_A07	JK975462
77375998	1BL029_1-BL029_A08	JK975463
77375999	1BL029_1-BL029_A09	JK975464
77376000	1BL029_1-BL029_A10	JK975465
77376001	1BL029_1-BL029_A11	JK975466
77376002	1BL029_1-BL029_A12	JK975467
77376003	1BL029_1-BL029_B01	JK975468
77376004	1BL029_1-BL029_B02	JK975469
77376005	1BL029_1-BL029_B03	JK975470
77376006	1BL029_1-BL029_B04	JK975471
77376007	1BL029_1-BL029_B05	JK975472
77376008	1BL029_1-BL029_B06	JK975473
77376009	1BL029_1-BL029_B07	JK975474
77376010	1BL029_1-BL029_B08	JK975475
77376011	1BL029_1-BL029_B09	JK975476
77376012	1BL029_1-BL029_B10	JK975477
77376013	1BL029_1-BL029_B11	JK975478
77376014	1BL029_1-BL029_B12	JK975479
77376015	1BL029_1-BL029_C01	JK975480
77376016	1BL029_1-BL029_C02	JK975481
77376017	1BL029_1-BL029_C03	JK975482
77376018	1BL029_1-BL029_C04	JK975483
77376019	1BL029_1-BL029_C05	JK975484
77376020	1BL029_1-BL029_C06	JK975485
77376021	1BL029_1-BL029_C07	JK975486
77376022	1BL029_1-BL029_C08	JK975487
77376023	1BL029_1-BL029_C09	JK975488
77376024	1BL029_1-BL029_C10	JK975489
77376025	1BL029_1-BL029_C11	JK975490
77376026	1BL029_1-BL029_C12	JK975491
77376027	1BL029_1-BL029_D01	JK975492
77376028	1BL029_1-BL029_D02	JK975493
77376029	1BL029_1-BL029_D03	JK975494
77376030	1BL029_1-BL029_D04	JK975495
77376031	1BL029_1-BL029_D05	JK975496
77376032	1BL029_1-BL029_D06	JK975497
77376033	1BL029_1-BL029_D07	JK975498
77376034	1BL029_1-BL029_D08	JK975499
77376035	1BL029_1-BL029_D09	JK975500
77376036	1BL029_1-BL029_D10	JK975501
77376037	1BL029_1-BL029_D12	JK975502
77376038	1BL029_1-BL029_E01	JK975503
77376039	1BL029_1-BL029_E02	JK975504
77376040	1BL029_1-BL029_E03	JK975505
77376041	1BL029_1-BL029_E04	JK975506
77376042	1BL029_1-BL029_E05	JK975507
77376043	1BL029_1-BL029_E06	JK975508
77376044	1BL029_1-BL029_E07	JK975509
77376045	1BL029_1-BL029_E08	JK975510
77376046	1BL029_1-BL029_E09	JK975511
77376047	1BL029_1-BL029_E10	JK975512
77376048	1BL029_1-BL029_E11	JK975513
77376049	1BL029_1-BL029_E12	JK975514
77376050	1BL029_1-BL029_F01	JK975515
77376051	1BL029_1-BL029_F02	JK975516
77376052	1BL029_1-BL029_F03	JK975517
77376053	1BL029_1-BL029_F04	JK975518
77376054	1BL029_1-BL029_F05	JK975519
77376055	1BL029_1-BL029_F06	JK975520
77376056	1BL029_1-BL029_F07	JK975521
77376057	1BL029_1-BL029_F08	JK975522
77376058	1BL029_1-BL029_F09	JK975523
77376059	1BL029_1-BL029_F10	JK975524
77376060	1BL029_1-BL029_F11	JK975525
77376061	1BL029_1-BL029_F12	JK975526
77376062	1BL029_1-BL029_G01	JK975527
77376063	1BL029_1-BL029_G02	JK975528
77376064	1BL029_1-BL029_G03	JK975529
77376065	1BL029_1-BL029_G04	JK975530
77376066	1BL029_1-BL029_G05	JK975531
77376067	1BL029_1-BL029_G06	JK975532
77376068	1BL029_1-BL029_G07	JK975533
77376069	1BL029_1-BL029_G08	JK975534
77376070	1BL029_1-BL029_G09	JK975535
77376071	1BL029_1-BL029_G10	JK975536
77376072	1BL029_1-BL029_G11	JK975537
77376073	1BL029_1-BL029_G12	JK975538
77376074	1BL029_1-BL029_H01	JK975539
77376075	1BL029_1-BL029_H02	JK975540
77376076	1BL029_1-BL029_H03	JK975541
77376077	1BL029_1-BL029_H04	JK975542
77376078	1BL029_1-BL029_H05	JK975543
77376079	1BL029_1-BL029_H06	JK975544
77376080	1BL029_1-BL029_H07	JK975545
77376081	1BL029_1-BL029_H08	JK975546
77376082	1BL029_1-BL029_H09	JK975547
77376083	1BL029_1-BL029_H10	JK975548
77376084	1BL029_1-BL029_H11	JK975549
77376085	1BL030_1-BL030_A01	JK975550
77376086	1BL030_1-BL030_A02	JK975551
77376087	1BL030_1-BL030_A03	JK975552
77376088	1BL030_1-BL030_A04	JK975553
77376089	1BL030_1-BL030_A05	JK975554
77376090	1BL030_1-BL030_A06	JK975555
77376091	1BL030_1-BL030_A07	JK975556
77376092	1BL030_1-BL030_A08	JK975557
77376093	1BL030_1-BL030_A09	JK975558
77376094	1BL030_1-BL030_A10	JK975559
77376095	1BL030_1-BL030_A11	JK975560
77376096	1BL030_1-BL030_A12	JK975561
77376097	1BL030_1-BL030_B01	JK975562
77376098	1BL030_1-BL030_B02	JK975563
77376099	1BL030_1-BL030_B03	JK975564
77376100	1BL030_1-BL030_B04	JK975565
77376101	1BL030_1-BL030_B05	JK975566
77376102	1BL030_1-BL030_B06	JK975567
77376103	1BL030_1-BL030_B07	JK975568
77376104	1BL030_1-BL030_B08	JK975569
77376105	1BL030_1-BL030_B09	JK975570
77376106	1BL030_1-BL030_B10	JK975571
77376107	1BL030_1-BL030_B11	JK975572
77376108	1BL030_1-BL030_B12	JK975573
77376109	1BL030_1-BL030_C01	JK975574
77376110	1BL030_1-BL030_C02	JK975575
77376111	1BL030_1-BL030_C03	JK975576
77376112	1BL030_1-BL030_C04	JK975577
77376113	1BL030_1-BL030_C05	JK975578
77376114	1BL030_1-BL030_C06	JK975579
77376115	1BL030_1-BL030_C07	JK975580
77376116	1BL030_1-BL030_C08	JK975581
77376117	1BL030_1-BL030_C09	JK975582
77376118	1BL030_1-BL030_C10	JK975583
77376119	1BL030_1-BL030_C11	JK975584
77376120	1BL030_1-BL030_C12	JK975585
77376121	1BL030_1-BL030_D01	JK975586
77376122	1BL030_1-BL030_D02	JK975587
77376123	1BL030_1-BL030_D03	JK975588
77376124	1BL030_1-BL030_D04	JK975589
77376125	1BL030_1-BL030_D05	JK975590
77376126	1BL030_1-BL030_D06	JK975591
77376127	1BL030_1-BL030_D07	JK975592
77376128	1BL030_1-BL030_D09	JK975593
77376129	1BL030_1-BL030_D10	JK975594
77376130	1BL030_1-BL030_D11	JK975595
77376131	1BL030_1-BL030_D12	JK975596
77376132	1BL030_1-BL030_E01	JK975597
77376133	1BL030_1-BL030_E02	JK975598
77376134	1BL030_1-BL030_E03	JK975599
77376135	1BL030_1-BL030_E04	JK975600
77376136	1BL030_1-BL030_E05	JK975601
77376137	1BL030_1-BL030_E06	JK975602
77376138	1BL030_1-BL030_E07	JK975603
77376139	1BL030_1-BL030_E08	JK975604
77376140	1BL030_1-BL030_E09	JK975605
77376141	1BL030_1-BL030_E10	JK975606
77376142	1BL030_1-BL030_E11	JK975607
77376143	1BL030_1-BL030_E12	JK975608
77376144	1BL030_1-BL030_F01	JK975609
77376145	1BL030_1-BL030_F02	JK975610
77376146	1BL030_1-BL030_F03	JK975611
77376147	1BL030_1-BL030_F04	JK975612
77376148	1BL030_1-BL030_F05	JK975613
77376149	1BL030_1-BL030_F06	JK975614
77376150	1BL030_1-BL030_F07	JK975615
77376151	1BL030_1-BL030_F08	JK975616
77376152	1BL030_1-BL030_F09	JK975617
77376153	1BL030_1-BL030_F10	JK975618
77376154	1BL030_1-BL030_F11	JK975619
77376155	1BL030_1-BL030_F12	JK975620
77376156	1BL030_1-BL030_G01	JK975621
77376157	1BL030_1-BL030_G02	JK975622
77376158	1BL030_1-BL030_G03	JK975623
77376159	1BL030_1-BL030_G04	JK975624
77376160	1BL030_1-BL030_G05	JK975625
77376161	1BL030_1-BL030_G06	JK975626
77376162	1BL030_1-BL030_G07	JK975627
77376163	1BL030_1-BL030_G08	JK975628
77376164	1BL030_1-BL030_G09	JK975629
77376165	1BL030_1-BL030_G10	JK975630
77376166	1BL030_1-BL030_G11	JK975631
77376167	1BL030_1-BL030_G12	JK975632
77376168	1BL030_1-BL030_H01	JK975633
77376169	1BL030_1-BL030_H02	JK975634
77376170	1BL030_1-BL030_H03	JK975635
77376171	1BL030_1-BL030_H04	JK975636
77376172	1BL030_1-BL030_H05	JK975637
77376173	1BL030_1-BL030_H06	JK975638
77376174	1BL030_1-BL030_H07	JK975639
77376175	1BL030_1-BL030_H08	JK975640
77376176	1BL030_1-BL030_H09	JK975641
77376177	1BL030_1-BL030_H10	JK975642
77376178	1BL030_1-BL030_H11	JK975643
77376179	1BL031_1-BL031_A01	JK975644
77376180	1BL031_1-BL031_A02	JK975645
77376181	1BL031_1-BL031_A03	JK975646
77376182	1BL031_1-BL031_A04	JK975647
77376183	1BL031_1-BL031_A05	JK975648
77376184	1BL031_1-BL031_A06	JK975649
77376185	1BL031_1-BL031_A07	JK975650
77376186	1BL031_1-BL031_A08	JK975651
77376187	1BL031_1-BL031_A09	JK975652
77376188	1BL031_1-BL031_A10	JK975653
77376189	1BL031_1-BL031_A11	JK975654
77376190	1BL031_1-BL031_B01	JK975655
77376191	1BL031_1-BL031_B02	JK975656
77376192	1BL031_1-BL031_B03	JK975657
77376193	1BL031_1-BL031_B04	JK975658
77376194	1BL031_1-BL031_B05	JK975659
77376195	1BL031_1-BL031_B06	JK975660
77376196	1BL031_1-BL031_B07	JK975661
77376197	1BL031_1-BL031_B08	JK975662
77376198	1BL031_1-BL031_B09	JK975663
77376199	1BL031_1-BL031_B10	JK975664
77376200	1BL031_1-BL031_B11	JK975665
77376201	1BL031_1-BL031_B12	JK975666
77376202	1BL031_1-BL031_C01	JK975667
77376203	1BL031_1-BL031_C02	JK975668
77376204	1BL031_1-BL031_C03	JK975669
77376205	1BL031_1-BL031_C04	JK975670
77376206	1BL031_1-BL031_C05	JK975671
77376207	1BL031_1-BL031_C06	JK975672
77376208	1BL031_1-BL031_C07	JK975673
77376209	1BL031_1-BL031_C08	JK975674
77376210	1BL031_1-BL031_C09	JK975675
77376211	1BL031_1-BL031_C10	JK975676
77376212	1BL031_1-BL031_C11	JK975677
77376213	1BL031_1-BL031_C12	JK975678
77376214	1BL031_1-BL031_D01	JK975679
77376215	1BL031_1-BL031_D02	JK975680
77376216	1BL031_1-BL031_D03	JK975681
77376217	1BL031_1-BL031_D04	JK975682
77376218	1BL031_1-BL031_D05	JK975683
77376219	1BL031_1-BL031_D06	JK975684
77376220	1BL031_1-BL031_D07	JK975685
77376221	1BL031_1-BL031_D08	JK975686
77376222	1BL031_1-BL031_D09	JK975687
77376223	1BL031_1-BL031_D10	JK975688
77376224	1BL031_1-BL031_D11	JK975689
77376225	1BL031_1-BL031_D12	JK975690
77376226	1BL031_1-BL031_E01	JK975691
77376227	1BL031_1-BL031_E02	JK975692
77376228	1BL031_1-BL031_E03	JK975693
77376229	1BL031_1-BL031_E04	JK975694
77376230	1BL031_1-BL031_E05	JK975695
77376231	1BL031_1-BL031_E06	JK975696
77376232	1BL031_1-BL031_E07	JK975697
77376233	1BL031_1-BL031_E08	JK975698
77376234	1BL031_1-BL031_E09	JK975699
77376235	1BL031_1-BL031_E10	JK975700
77376236	1BL031_1-BL031_E11	JK975701
77376237	1BL031_1-BL031_E12	JK975702
77376238	1BL031_1-BL031_F01	JK975703
77376239	1BL031_1-BL031_F02	JK975704
77376240	1BL031_1-BL031_F03	JK975705
77376241	1BL031_1-BL031_F04	JK975706
77376242	1BL031_1-BL031_F05	JK975707
77376243	1BL031_1-BL031_F06	JK975708
77376244	1BL031_1-BL031_F07	JK975709
77376245	1BL031_1-BL031_F08	JK975710
77376246	1BL031_1-BL031_F09	JK975711
77376247	1BL031_1-BL031_F10	JK975712
77376248	1BL031_1-BL031_F11	JK975713
77376249	1BL031_1-BL031_F12	JK975714
77376250	1BL031_1-BL031_G01	JK975715
77376251	1BL031_1-BL031_G02	JK975716
77376252	1BL031_1-BL031_G03	JK975717
77376253	1BL031_1-BL031_G04	JK975718
77376254	1BL031_1-BL031_G05	JK975719
77376255	1BL031_1-BL031_G06	JK975720
77376256	1BL031_1-BL031_G07	JK975721
77376257	1BL031_1-BL031_G08	JK975722
77376258	1BL031_1-BL031_G09	JK975723
77376259	1BL031_1-BL031_G10	JK975724
77376260	1BL031_1-BL031_G11	JK975725
77376261	1BL031_1-BL031_G12	JK975726
77376262	1BL031_1-BL031_H01	JK975727
77376263	1BL031_1-BL031_H02	JK975728
77376264	1BL031_1-BL031_H03	JK975729
77376265	1BL031_1-BL031_H04	JK975730
77376266	1BL031_1-BL031_H05	JK975731
77376267	1BL031_1-BL031_H06	JK975732
77376268	1BL031_1-BL031_H07	JK975733
77376269	1BL031_1-BL031_H08	JK975734
77376270	1BL031_1-BL031_H09	JK975735
77376271	1BL031_1-BL031_H10	JK975736
77376272	1BL031_1-BL031_H11	JK975737
77376273	1BL032_1-BL032_A01	JK975738
77376274	1BL032_1-BL032_A02	JK975739
77376275	1BL032_1-BL032_A03	JK975740
77376276	1BL032_1-BL032_A04	JK975741
77376277	1BL032_1-BL032_A05	JK975742
77376278	1BL032_1-BL032_A06	JK975743
77376279	1BL032_1-BL032_A07	JK975744
77376280	1BL032_1-BL032_A08	JK975745
77376281	1BL032_1-BL032_A09	JK975746
77376282	1BL032_1-BL032_A10	JK975747
77376283	1BL032_1-BL032_A11	JK975748
77376284	1BL032_1-BL032_A12	JK975749
77376285	1BL032_1-BL032_B01	JK975750
77376286	1BL032_1-BL032_B02	JK975751
77376287	1BL032_1-BL032_B03	JK975752
77376288	1BL032_1-BL032_B04	JK975753
77376289	1BL032_1-BL032_B05	JK975754
77376290	1BL032_1-BL032_B07	JK975755
77376291	1BL032_1-BL032_B08	JK975756
77376292	1BL032_1-BL032_B09	JK975757
77376293	1BL032_1-BL032_B10	JK975758
77376294	1BL032_1-BL032_B11	JK975759
77376295	1BL032_1-BL032_B12	JK975760
77376296	1BL032_1-BL032_C01	JK975761
77376297	1BL032_1-BL032_C02	JK975762
77376298	1BL032_1-BL032_C03	JK975763
77376299	1BL032_1-BL032_C04	JK975764
77376300	1BL032_1-BL032_C05	JK975765
77376301	1BL032_1-BL032_C06	JK975766
77376302	1BL032_1-BL032_C07	JK975767
77376303	1BL032_1-BL032_C08	JK975768
77376304	1BL032_1-BL032_C09	JK975769
77376305	1BL032_1-BL032_C10	JK975770
77376306	1BL032_1-BL032_C11	JK975771
77376307	1BL032_1-BL032_C12	JK975772
77376308	1BL032_1-BL032_D01	JK975773
77376309	1BL032_1-BL032_D02	JK975774
77376310	1BL032_1-BL032_D03	JK975775
77376311	1BL032_1-BL032_D04	JK975776
77376312	1BL032_1-BL032_D05	JK975777
77376313	1BL032_1-BL032_D06	JK975778
77376314	1BL032_1-BL032_D07	JK975779
77376315	1BL032_1-BL032_D08	JK975780
77376316	1BL032_1-BL032_D09	JK975781
77376317	1BL032_1-BL032_D10	JK975782
77376318	1BL032_1-BL032_D11	JK975783
77376319	1BL032_1-BL032_D12	JK975784
77376320	1BL032_1-BL032_E01	JK975785
77376321	1BL032_1-BL032_E02	JK975786
77376322	1BL032_1-BL032_E03	JK975787
77376323	1BL032_1-BL032_E04	JK975788
77376324	1BL032_1-BL032_E05	JK975789
77376325	1BL032_1-BL032_E06	JK975790
77376326	1BL032_1-BL032_E07	JK975791
77376327	1BL032_1-BL032_E08	JK975792
77376328	1BL032_1-BL032_E09	JK975793
77376329	1BL032_1-BL032_E10	JK975794
77376330	1BL032_1-BL032_E11	JK975795
77376331	1BL032_1-BL032_E12	JK975796
77376332	1BL032_1-BL032_F01	JK975797
77376333	1BL032_1-BL032_F02	JK975798
77376334	1BL032_1-BL032_F03	JK975799
77376335	1BL032_1-BL032_F04	JK975800
77376336	1BL032_1-BL032_F05	JK975801
77376337	1BL032_1-BL032_F06	JK975802
77376338	1BL032_1-BL032_F07	JK975803
77376339	1BL032_1-BL032_F08	JK975804
77376340	1BL032_1-BL032_F09	JK975805
77376341	1BL032_1-BL032_F10	JK975806
77376342	1BL032_1-BL032_F11	JK975807
77376343	1BL032_1-BL032_F12	JK975808
77376344	1BL032_1-BL032_G01	JK975809
77376345	1BL032_1-BL032_G02	JK975810
77376346	1BL032_1-BL032_G03	JK975811
77376347	1BL032_1-BL032_G04	JK975812
77376348	1BL032_1-BL032_G05	JK975813
77376349	1BL032_1-BL032_G06	JK975814
77376350	1BL032_1-BL032_G07	JK975815
77376351	1BL032_1-BL032_G08	JK975816
77376352	1BL032_1-BL032_G09	JK975817
77376353	1BL032_1-BL032_G10	JK975818
77376354	1BL032_1-BL032_G11	JK975819
77376355	1BL032_1-BL032_G12	JK975820
77376356	1BL032_1-BL032_H01	JK975821
77376357	1BL032_1-BL032_H02	JK975822
77376358	1BL032_1-BL032_H03	JK975823
77376359	1BL032_1-BL032_H04	JK975824
77376360	1BL032_1-BL032_H05	JK975825
77376361	1BL032_1-BL032_H06	JK975826
77376362	1BL032_1-BL032_H07	JK975827
77376363	1BL032_1-BL032_H08	JK975828
77376364	1BL032_1-BL032_H09	JK975829
77376365	1BL032_1-BL032_H10	JK975830
77376366	1BL032_1-BL032_H11	JK975831
77376367	1BL033_1-BL033_A01	JK975832
77376368	1BL033_1-BL033_A02	JK975833
77376369	1BL033_1-BL033_A03	JK975834
77376370	1BL033_1-BL033_A04	JK975835
77376371	1BL033_1-BL033_A05	JK975836
77376372	1BL033_1-BL033_A06	JK975837
77376373	1BL033_1-BL033_A07	JK975838
77376374	1BL033_1-BL033_A08	JK975839
77376375	1BL033_1-BL033_A09	JK975840
77376376	1BL033_1-BL033_A10	JK975841
77376377	1BL033_1-BL033_A11	JK975842
77376378	1BL033_1-BL033_A12	JK975843
77376379	1BL033_1-BL033_B01	JK975844
77376380	1BL033_1-BL033_B02	JK975845
77376381	1BL033_1-BL033_B03	JK975846
77376382	1BL033_1-BL033_B04	JK975847
77376383	1BL033_1-BL033_B05	JK975848
77376384	1BL033_1-BL033_B06	JK975849
77376385	1BL033_1-BL033_B07	JK975850
77376386	1BL033_1-BL033_B08	JK975851
77376387	1BL033_1-BL033_B09	JK975852
77376388	1BL033_1-BL033_B10	JK975853
77376389	1BL033_1-BL033_B11	JK975854
77376390	1BL033_1-BL033_B12	JK975855
77376391	1BL033_1-BL033_C01	JK975856
77376392	1BL033_1-BL033_C02	JK975857
77376393	1BL033_1-BL033_C03	JK975858
77376394	1BL033_1-BL033_C04	JK975859
77376395	1BL033_1-BL033_C05	JK975860
77376396	1BL033_1-BL033_C06	JK975861
77376397	1BL033_1-BL033_C07	JK975862
77376398	1BL033_1-BL033_C08	JK975863
77376399	1BL033_1-BL033_C09	JK975864
77376400	1BL033_1-BL033_C10	JK975865
77376401	1BL033_1-BL033_C11	JK975866
77376402	1BL033_1-BL033_C12	JK975867
77376403	1BL033_1-BL033_D01	JK975868
77376404	1BL033_1-BL033_D02	JK975869
77376405	1BL033_1-BL033_D03	JK975870
77376406	1BL033_1-BL033_D05	JK975871
77376407	1BL033_1-BL033_D06	JK975872
77376408	1BL033_1-BL033_D07	JK975873
77376409	1BL033_1-BL033_D08	JK975874
77376410	1BL033_1-BL033_D09	JK975875
77376411	1BL033_1-BL033_D10	JK975876
77376412	1BL033_1-BL033_D11	JK975877
77376413	1BL033_1-BL033_D12	JK975878
77376414	1BL033_1-BL033_E01	JK975879
77376415	1BL033_1-BL033_E02	JK975880
77376416	1BL033_1-BL033_E03	JK975881
77376417	1BL033_1-BL033_E04	JK975882
77376418	1BL033_1-BL033_E05	JK975883
77376419	1BL033_1-BL033_E06	JK975884
77376420	1BL033_1-BL033_E07	JK975885
77376421	1BL033_1-BL033_E08	JK975886
77376422	1BL033_1-BL033_E09	JK975887
77376423	1BL033_1-BL033_E10	JK975888
77376424	1BL033_1-BL033_E11	JK975889
77376425	1BL033_1-BL033_E12	JK975890
77376426	1BL033_1-BL033_F01	JK975891
77376427	1BL033_1-BL033_F02	JK975892
77376428	1BL033_1-BL033_F03	JK975893
77376429	1BL033_1-BL033_F04	JK975894
77376430	1BL033_1-BL033_F05	JK975895
77376431	1BL033_1-BL033_F06	JK975896
77376432	1BL033_1-BL033_F07	JK975897
77376433	1BL033_1-BL033_F08	JK975898
77376434	1BL033_1-BL033_F09	JK975899
77376435	1BL033_1-BL033_F10	JK975900
77376436	1BL033_1-BL033_F11	JK975901
77376437	1BL033_1-BL033_F12	JK975902
77376438	1BL033_1-BL033_G01	JK975903
77376439	1BL033_1-BL033_G02	JK975904
77376440	1BL033_1-BL033_G03	JK975905
77376441	1BL033_1-BL033_G04	JK975906
77376442	1BL033_1-BL033_G05	JK975907
77376443	1BL033_1-BL033_G06	JK975908
77376444	1BL033_1-BL033_G07	JK975909
77376445	1BL033_1-BL033_G09	JK975910
77376446	1BL033_1-BL033_G10	JK975911
77376447	1BL033_1-BL033_G11	JK975912
77376448	1BL033_1-BL033_G12	JK975913
77376449	1BL033_1-BL033_H01	JK975914
77376450	1BL033_1-BL033_H02	JK975915
77376451	1BL033_1-BL033_H03	JK975916
77376452	1BL033_1-BL033_H04	JK975917
77376453	1BL033_1-BL033_H05	JK975918
77376454	1BL033_1-BL033_H06	JK975919
77376455	1BL033_1-BL033_H07	JK975920
77376456	1BL033_1-BL033_H08	JK975921
77376457	1BL033_1-BL033_H09	JK975922
77376458	1BL033_1-BL033_H10	JK975923
77376459	1BL033_1-BL033_H11	JK975924
77376460	1BL033_1-BL033_H12	JK975925
77376461	1BL034_1-BL034_A01	JK975926
77376462	1BL034_1-BL034_A02	JK975927
77376463	1BL034_1-BL034_A03	JK975928
77376464	1BL034_1-BL034_A04	JK975929
77376465	1BL034_1-BL034_A05	JK975930
77376466	1BL034_1-BL034_A06	JK975931
77376467	1BL034_1-BL034_A07	JK975932
77376468	1BL034_1-BL034_A08	JK975933
77376469	1BL034_1-BL034_A09	JK975934
77376470	1BL034_1-BL034_A10	JK975935
77376471	1BL034_1-BL034_A11	JK975936
77376472	1BL034_1-BL034_B01	JK975937
77376473	1BL034_1-BL034_B02	JK975938
77376474	1BL034_1-BL034_B03	JK975939
77376475	1BL034_1-BL034_B04	JK975940
77376476	1BL034_1-BL034_B05	JK975941
77376477	1BL034_1-BL034_B06	JK975942
77376478	1BL034_1-BL034_B07	JK975943
77376479	1BL034_1-BL034_B08	JK975944
77376480	1BL034_1-BL034_B09	JK975945
77376481	1BL034_1-BL034_B10	JK975946
77376482	1BL034_1-BL034_B11	JK975947
77376483	1BL034_1-BL034_B12	JK975948
77376484	1BL034_1-BL034_C01	JK975949
77376485	1BL034_1-BL034_C02	JK975950
77376486	1BL034_1-BL034_C03	JK975951
77376487	1BL034_1-BL034_C04	JK975952
77376488	1BL034_1-BL034_C05	JK975953
77376489	1BL034_1-BL034_C06	JK975954
77376490	1BL034_1-BL034_C07	JK975955
77376491	1BL034_1-BL034_C08	JK975956
77376492	1BL034_1-BL034_C09	JK975957
77376493	1BL034_1-BL034_C10	JK975958
77376494	1BL034_1-BL034_C11	JK975959
77376495	1BL034_1-BL034_C12	JK975960
77376496	1BL034_1-BL034_D01	JK975961
77376497	1BL034_1-BL034_D02	JK975962
77376498	1BL034_1-BL034_D03	JK975963
77376499	1BL034_1-BL034_D04	JK975964
77376500	1BL034_1-BL034_D05	JK975965
77376501	1BL034_1-BL034_D07	JK975966
77376502	1BL034_1-BL034_D08	JK975967
77376503	1BL034_1-BL034_D09	JK975968
77376504	1BL034_1-BL034_D10	JK975969
77376505	1BL034_1-BL034_D11	JK975970
77376506	1BL034_1-BL034_D12	JK975971
77376507	1BL034_1-BL034_E01	JK975972
77376508	1BL034_1-BL034_E02	JK975973
77376509	1BL034_1-BL034_E03	JK975974
77376510	1BL034_1-BL034_E04	JK975975
77376511	1BL034_1-BL034_E05	JK975976
77376512	1BL034_1-BL034_E06	JK975977
77376513	1BL034_1-BL034_E08	JK975978
77376514	1BL034_1-BL034_E09	JK975979
77376515	1BL034_1-BL034_E10	JK975980
77376516	1BL034_1-BL034_E11	JK975981
77376517	1BL034_1-BL034_E12	JK975982
77376518	1BL034_1-BL034_F01	JK975983
77376519	1BL034_1-BL034_F02	JK975984
77376520	1BL034_1-BL034_F03	JK975985
77376521	1BL034_1-BL034_F04	JK975986
77376522	1BL034_1-BL034_F05	JK975987
77376523	1BL034_1-BL034_F06	JK975988
77376524	1BL034_1-BL034_F07	JK975989
77376525	1BL034_1-BL034_F08	JK975990
77376526	1BL034_1-BL034_F09	JK975991
77376527	1BL034_1-BL034_F10	JK975992
77376528	1BL034_1-BL034_F11	JK975993
77376529	1BL034_1-BL034_F12	JK975994
77376530	1BL034_1-BL034_G01	JK975995
77376531	1BL034_1-BL034_G02	JK975996
77376532	1BL034_1-BL034_G03	JK975997
77376533	1BL034_1-BL034_G04	JK975998
77376534	1BL034_1-BL034_G05	JK975999
77376535	1BL034_1-BL034_G06	JK976000
77376536	1BL034_1-BL034_G07	JK976001
77376537	1BL034_1-BL034_G08	JK976002
77376538	1BL034_1-BL034_G09	JK976003
77376539	1BL034_1-BL034_G10	JK976004
77376540	1BL034_1-BL034_G11	JK976005
77376541	1BL034_1-BL034_G12	JK976006
77376542	1BL034_1-BL034_H01	JK976007
77376543	1BL034_1-BL034_H02	JK976008
77376544	1BL034_1-BL034_H03	JK976009
77376545	1BL034_1-BL034_H04	JK976010
77376546	1BL034_1-BL034_H05	JK976011
77376547	1BL034_1-BL034_H06	JK976012
77376548	1BL034_1-BL034_H07	JK976013
77376549	1BL034_1-BL034_H08	JK976014
77376550	1BL034_1-BL034_H09	JK976015
77376551	1BL034_1-BL034_H10	JK976016
77376552	1BL034_1-BL034_H11	JK976017
77376553	1BL035_1-BL035_A01	JK976018
77376554	1BL035_1-BL035_A02	JK976019
77376555	1BL035_1-BL035_A03	JK976020
77376556	1BL035_1-BL035_A04	JK976021
77376557	1BL035_1-BL035_A05	JK976022
77376558	1BL035_1-BL035_A06	JK976023
77376559	1BL035_1-BL035_A07	JK976024
77376560	1BL035_1-BL035_A08	JK976025
77376561	1BL035_1-BL035_A09	JK976026
77376562	1BL035_1-BL035_A10	JK976027
77376563	1BL035_1-BL035_A11	JK976028
77376564	1BL035_1-BL035_A12	JK976029
77376565	1BL035_1-BL035_B01	JK976030
77376566	1BL035_1-BL035_B02	JK976031
77376567	1BL035_1-BL035_B03	JK976032
77376568	1BL035_1-BL035_B04	JK976033
77376569	1BL035_1-BL035_B05	JK976034
77376570	1BL035_1-BL035_B06	JK976035
77376571	1BL035_1-BL035_B07	JK976036
77376572	1BL035_1-BL035_B08	JK976037
77376573	1BL035_1-BL035_B09	JK976038
77376574	1BL035_1-BL035_B10	JK976039
77376575	1BL035_1-BL035_B11	JK976040
77376576	1BL035_1-BL035_C01	JK976041
77376577	1BL035_1-BL035_C02	JK976042
77376578	1BL035_1-BL035_C03	JK976043
77376579	1BL035_1-BL035_C04	JK976044
77376580	1BL035_1-BL035_C05	JK976045
77376581	1BL035_1-BL035_C06	JK976046
77376582	1BL035_1-BL035_C07	JK976047
77376583	1BL035_1-BL035_C08	JK976048
77376584	1BL035_1-BL035_C09	JK976049
77376585	1BL035_1-BL035_C10	JK976050
77376586	1BL035_1-BL035_C11	JK976051
77376587	1BL035_1-BL035_C12	JK976052
77376588	1BL035_1-BL035_D01	JK976053
77376589	1BL035_1-BL035_D02	JK976054
77376590	1BL035_1-BL035_D03	JK976055
77376591	1BL035_1-BL035_D04	JK976056
77376592	1BL035_1-BL035_D05	JK976057
77376593	1BL035_1-BL035_D06	JK976058
77376594	1BL035_1-BL035_D07	JK976059
77376595	1BL035_1-BL035_D08	JK976060
77376596	1BL035_1-BL035_D09	JK976061
77376597	1BL035_1-BL035_D10	JK976062
77376598	1BL035_1-BL035_D11	JK976063
77376599	1BL035_1-BL035_D12	JK976064
77376600	1BL035_1-BL035_E01	JK976065
77376601	1BL035_1-BL035_E02	JK976066
77376602	1BL035_1-BL035_E03	JK976067
77376603	1BL035_1-BL035_E04	JK976068
77376604	1BL035_1-BL035_E05	JK976069
77376605	1BL035_1-BL035_E06	JK976070
77376606	1BL035_1-BL035_E07	JK976071
77376607	1BL035_1-BL035_E08	JK976072
77376608	1BL035_1-BL035_E09	JK976073
77376609	1BL035_1-BL035_E10	JK976074
77376610	1BL035_1-BL035_E11	JK976075
77376611	1BL035_1-BL035_E12	JK976076
77376612	1BL035_1-BL035_F01	JK976077
77376613	1BL035_1-BL035_F02	JK976078
77376614	1BL035_1-BL035_F03	JK976079
77376615	1BL035_1-BL035_F04	JK976080
77376616	1BL035_1-BL035_F05	JK976081
77376617	1BL035_1-BL035_F06	JK976082
77376618	1BL035_1-BL035_F07	JK976083
77376619	1BL035_1-BL035_F08	JK976084
77376620	1BL035_1-BL035_F09	JK976085
77376621	1BL035_1-BL035_F10	JK976086
77376622	1BL035_1-BL035_F11	JK976087
77376623	1BL035_1-BL035_F12	JK976088
77376624	1BL035_1-BL035_G01	JK976089
77376625	1BL035_1-BL035_G02	JK976090
77376626	1BL035_1-BL035_G03	JK976091
77376627	1BL035_1-BL035_G04	JK976092
77376628	1BL035_1-BL035_G05	JK976093
77376629	1BL035_1-BL035_G06	JK976094
77376630	1BL035_1-BL035_G07	JK976095
77376631	1BL035_1-BL035_G08	JK976096
77376632	1BL035_1-BL035_G10	JK976097
77376633	1BL035_1-BL035_G11	JK976098
77376634	1BL035_1-BL035_G12	JK976099
77376635	1BL035_1-BL035_H01	JK976100
77376636	1BL035_1-BL035_H02	JK976101
77376637	1BL035_1-BL035_H03	JK976102
77376638	1BL035_1-BL035_H04	JK976103
77376639	1BL035_1-BL035_H05	JK976104
77376640	1BL035_1-BL035_H06	JK976105
77376641	1BL035_1-BL035_H07	JK976106
77376642	1BL035_1-BL035_H08	JK976107
77376643	1BL035_1-BL035_H09	JK976108
77376644	1BL035_1-BL035_H10	JK976109
77376645	1BL035_1-BL035_H11	JK976110
77376646	1BL036_1-BL036_A01	JK976111
77376647	1BL036_1-BL036_A02	JK976112
77376648	1BL036_1-BL036_A03	JK976113
77376649	1BL036_1-BL036_A04	JK976114
77376650	1BL036_1-BL036_A05	JK976115
77376651	1BL036_1-BL036_A06	JK976116
77376652	1BL036_1-BL036_A07	JK976117
77376653	1BL036_1-BL036_A08	JK976118
77376654	1BL036_1-BL036_A09	JK976119
77376655	1BL036_1-BL036_A10	JK976120
77376656	1BL036_1-BL036_A11	JK976121
77376657	1BL036_1-BL036_A12	JK976122
77376658	1BL036_1-BL036_B01	JK976123
77376659	1BL036_1-BL036_B02	JK976124
77376660	1BL036_1-BL036_B03	JK976125
77376661	1BL036_1-BL036_B04	JK976126
77376662	1BL036_1-BL036_B05	JK976127
77376663	1BL036_1-BL036_B06	JK976128
77376664	1BL036_1-BL036_B07	JK976129
77376665	1BL036_1-BL036_B08	JK976130
77376666	1BL036_1-BL036_B09	JK976131
77376667	1BL036_1-BL036_B10	JK976132
77376668	1BL036_1-BL036_B11	JK976133
77376669	1BL036_1-BL036_B12	JK976134
77376670	1BL036_1-BL036_C01	JK976135
77376671	1BL036_1-BL036_C02	JK976136
77376672	1BL036_1-BL036_C03	JK976137
77376673	1BL036_1-BL036_C04	JK976138
77376674	1BL036_1-BL036_C05	JK976139
77376675	1BL036_1-BL036_C06	JK976140
77376676	1BL036_1-BL036_C07	JK976141
77376677	1BL036_1-BL036_C08	JK976142
77376678	1BL036_1-BL036_C09	JK976143
77376679	1BL036_1-BL036_C10	JK976144
77376680	1BL036_1-BL036_C11	JK976145
77376681	1BL036_1-BL036_C12	JK976146
77376682	1BL036_1-BL036_D01	JK976147
77376683	1BL036_1-BL036_D02	JK976148
77376684	1BL036_1-BL036_D03	JK976149
77376685	1BL036_1-BL036_D04	JK976150
77376686	1BL036_1-BL036_D05	JK976151
77376687	1BL036_1-BL036_D06	JK976152
77376688	1BL036_1-BL036_D07	JK976153
77376689	1BL036_1-BL036_D08	JK976154
77376690	1BL036_1-BL036_D09	JK976155
77376691	1BL036_1-BL036_D10	JK976156
77376692	1BL036_1-BL036_D11	JK976157
77376693	1BL036_1-BL036_D12	JK976158
77376694	1BL036_1-BL036_E01	JK976159
77376695	1BL036_1-BL036_E02	JK976160
77376696	1BL036_1-BL036_E03	JK976161
77376697	1BL036_1-BL036_E04	JK976162
77376698	1BL036_1-BL036_E05	JK976163
77376699	1BL036_1-BL036_E06	JK976164
77376700	1BL036_1-BL036_E07	JK976165
77376701	1BL036_1-BL036_E08	JK976166
77376702	1BL036_1-BL036_E09	JK976167
77376703	1BL036_1-BL036_E11	JK976168
77376704	1BL036_1-BL036_E12	JK976169
77376705	1BL036_1-BL036_F01	JK976170
77376706	1BL036_1-BL036_F02	JK976171
77376707	1BL036_1-BL036_F03	JK976172
77376708	1BL036_1-BL036_F04	JK976173
77376709	1BL036_1-BL036_F05	JK976174
77376710	1BL036_1-BL036_F06	JK976175
77376711	1BL036_1-BL036_F07	JK976176
77376712	1BL036_1-BL036_F08	JK976177
77376713	1BL036_1-BL036_F09	JK976178
77376714	1BL036_1-BL036_F10	JK976179
77376715	1BL036_1-BL036_F11	JK976180
77376716	1BL036_1-BL036_F12	JK976181
77376717	1BL036_1-BL036_G01	JK976182
77376718	1BL036_1-BL036_G02	JK976183
77376719	1BL036_1-BL036_G03	JK976184
77376720	1BL036_1-BL036_G04	JK976185
77376721	1BL036_1-BL036_G05	JK976186
77376722	1BL036_1-BL036_G06	JK976187
77376723	1BL036_1-BL036_G07	JK976188
77376724	1BL036_1-BL036_G08	JK976189
77376725	1BL036_1-BL036_G09	JK976190
77376726	1BL036_1-BL036_G10	JK976191
77376727	1BL036_1-BL036_G11	JK976192
77376728	1BL036_1-BL036_G12	JK976193
77376729	1BL036_1-BL036_H01	JK976194
77376730	1BL036_1-BL036_H02	JK976195
77376731	1BL036_1-BL036_H03	JK976196
77376732	1BL036_1-BL036_H04	JK976197
77376733	1BL036_1-BL036_H05	JK976198
77376734	1BL036_1-BL036_H06	JK976199
77376735	1BL036_1-BL036_H07	JK976200
77376736	1BL036_1-BL036_H08	JK976201
77376737	1BL036_1-BL036_H09	JK976202
77376738	1BL036_1-BL036_H10	JK976203
77376739	1BL036_1-BL036_H11	JK976204
77376740	1BL037_1-BL037_A01	JK976205
77376741	1BL037_1-BL037_A02	JK976206
77376742	1BL037_1-BL037_A03	JK976207
77376743	1BL037_1-BL037_A04	JK976208
77376744	1BL037_1-BL037_A05	JK976209
77376745	1BL037_1-BL037_A06	JK976210
77376746	1BL037_1-BL037_A07	JK976211
77376747	1BL037_1-BL037_A08	JK976212
77376748	1BL037_1-BL037_A09	JK976213
77376749	1BL037_1-BL037_A10	JK976214
77376750	1BL037_1-BL037_A11	JK976215
77376751	1BL037_1-BL037_B01	JK976216
77376752	1BL037_1-BL037_B02	JK976217
77376753	1BL037_1-BL037_B03	JK976218
77376754	1BL037_1-BL037_B04	JK976219
77376755	1BL037_1-BL037_B05	JK976220
77376756	1BL037_1-BL037_B06	JK976221
77376757	1BL037_1-BL037_B07	JK976222
77376758	1BL037_1-BL037_B08	JK976223
77376759	1BL037_1-BL037_B09	JK976224
77376760	1BL037_1-BL037_B10	JK976225
77376761	1BL037_1-BL037_B11	JK976226
77376762	1BL037_1-BL037_B12	JK976227
77376763	1BL037_1-BL037_C01	JK976228
77376764	1BL037_1-BL037_C02	JK976229
77376765	1BL037_1-BL037_C03	JK976230
77376766	1BL037_1-BL037_C04	JK976231
77376767	1BL037_1-BL037_C05	JK976232
77376768	1BL037_1-BL037_C06	JK976233
77376769	1BL037_1-BL037_C07	JK976234
77376770	1BL037_1-BL037_C08	JK976235
77376771	1BL037_1-BL037_C09	JK976236
77376772	1BL037_1-BL037_C10	JK976237
77376773	1BL037_1-BL037_C11	JK976238
77376774	1BL037_1-BL037_C12	JK976239
77376775	1BL037_1-BL037_D01	JK976240
77376776	1BL037_1-BL037_D02	JK976241
77376777	1BL037_1-BL037_D03	JK976242
77376778	1BL037_1-BL037_D04	JK976243
77376779	1BL037_1-BL037_D05	JK976244
77376780	1BL037_1-BL037_D06	JK976245
77376781	1BL037_1-BL037_D07	JK976246
77376782	1BL037_1-BL037_D08	JK976247
77376783	1BL037_1-BL037_D09	JK976248
77376784	1BL037_1-BL037_D10	JK976249
77376785	1BL037_1-BL037_D11	JK976250
77376786	1BL037_1-BL037_D12	JK976251
77376787	1BL037_1-BL037_E01	JK976252
77376788	1BL037_1-BL037_E02	JK976253
77376789	1BL037_1-BL037_E03	JK976254
77376790	1BL037_1-BL037_E04	JK976255
77376791	1BL037_1-BL037_E05	JK976256
77376792	1BL037_1-BL037_E06	JK976257
77376793	1BL037_1-BL037_E07	JK976258
77376794	1BL037_1-BL037_E08	JK976259
77376795	1BL037_1-BL037_E09	JK976260
77376796	1BL037_1-BL037_E10	JK976261
77376797	1BL037_1-BL037_E11	JK976262
77376798	1BL037_1-BL037_E12	JK976263
77376799	1BL037_1-BL037_F01	JK976264
77376800	1BL037_1-BL037_F02	JK976265
77376801	1BL037_1-BL037_F03	JK976266
77376802	1BL037_1-BL037_F04	JK976267
77376803	1BL037_1-BL037_F05	JK976268
[truncated: 6,642 more rows]
